# Supplementary material for: Dynamic temporal transcriptome analysis reveals grape VlMYB59-VlCKX4 regulatory module controls fruit set
Source: Hortic Res. 2024 Jul 10;11(9):uhae183. doi: 10.1093/hr/uhae183 (PMC11374532; doi:10.1093/hr/uhae183)
Supplement: Web_Material_uhae183 [file web_material_uhae183.zip]

Archive with 1 entries (1 files):
- Supplemental Tables file.xlsx
