# Supplementary material for: Dynamic temporal transcriptome analysis reveals grape VlMYB59-VlCKX4 regulatory module controls fruit set
Source: Hortic Res. 2024 Jul 10;11(9):uhae183. doi: 10.1093/hr/uhae183 (PMC11374532; doi:10.1093/hr/uhae183)
Supplement: Web_Material_uhae183 [file web_material_uhae183.zip › Supplemental Tables file.xlsx]

## Sheet: Table S1
Table S1. Summary of RNA-Seq reads mapping results. C, control; T, CPPU treatment; 0, 1, 2, 4, and 8, days after treatment; 1, 2, and 3, three biological replication.
Sample	Raw reads	Clean reads	Q20	Q30	Mapped reads		Uniquely mapped reads
					Number	Mapped(%)	Number	Mapped(%)
C0_1	46878910	46428660	98.8	95.77	42286247	91.08	41292979	88.94
C0_2	54803292	54262336	98.75	95.66	50045038	92.23	48813918	89.96
C0_3	56484648	55959620	98.88	96.01	51650744	92.3	50387267	90.04
C1_1	57098356	56533388	98.8	95.81	52088528	92.14	50805243	89.87
C1_2	57130790	56572554	98.77	95.7	52147307	92.18	50888389	89.95
C1_3	55179696	54653818	98.73	95.6	50106817	91.68	48920784	89.51
C2_1	56719016	56131922	98.68	95.45	51862240	92.39	50623477	90.19
C2_2	59545650	58976104	98.78	95.73	54602986	92.58	53278832	90.34
C2_3	53216854	52669102	98.76	95.69	48481755	92.05	47327814	89.86
C4_1	55375448	54766270	98.77	95.71	50700328	92.58	49429124	90.25
C4_2	54978868	54415564	98.76	95.68	50376158	92.58	49153006	90.33
C4_3	52741488	52153178	98.71	95.56	47393779	90.87	46213026	88.61
C8_1	54783714	54229338	98.79	95.77	48910310	90.19	47559933	87.7
C8_2	54127224	53573688	98.75	95.69	48566947	90.65	47310643	88.31
C8_3	53635966	53087480	98.78	95.75	49095237	92.48	47896579	90.22
T1_1	54416934	53832784	98.62	95.26	48579846	90.24	47452019	88.15
T1_2	62165254	61534288	98.74	95.62	56591533	91.97	55252772	89.79
T1_3	58405870	57749644	98.67	95.39	53185615	92.1	51939783	89.94
T2_1	58249848	57655144	98.7	95.51	53220764	92.31	51941311	90.09
T2_2	58113446	57584682	98.76	95.65	53673238	93.21	52409467	91.01
T2_3	56652882	56083760	98.79	95.77	52425965	93.48	51180185	91.26
T4_1	69694800	69251124	98.41	94.82	64470390	93.1	62862151	90.77
T4_2	59313930	58731644	98.73	95.58	54749451	93.22	53392578	90.91
T4_3	57353918	56725948	98.69	95.51	52554667	92.65	51236018	90.32
T8_1	61714900	61250464	98.28	94.47	57101615	93.23	55683452	90.91
T8_2	58837464	58238288	98.75	95.68	53972663	92.68	52556682	90.24
T8_3	56080062	55445138	98.58	95.16	50607897	91.28	49327781	88.97
Average	56803675	56240590	98.71	95.56	51831410	92.13	50560563	89.87

## Sheet: Table S2
Table S2. Differentially expressed genes (DEGs) between CPPU treatment (T) and control (C) at four periods of fruit set.
DEGs of C1_T1																																					DEGs of C2_T2				DEGs of C4_T4				DEGs of C8_T8
Gene ID	log2FC	pvalue	padj	C2_T2_log2FC	C2_T2_pvalue	C2_T2_padj	C4_T4_log2FC	C4_T4_pvalue	C4_T4_padj	C8_T8_log2FC	C8_T8_lpvalue	C8_T8_lpadj	C0_T1_log2FC	C0_T1_pvalue	C0_T1_padj	C0_T2_log2FC	C0_T2_pvalue	C0_T2_padj	C0_T4_log2FC	C0_T4_pvalue	C0_T4_padj	C0_T8_log2FC	C0_T8_pvalue	C0_T8_padj	C0_C1_log2FC	C0_C1_pvalue	C0_C1_padj	C0_C2_log2FC	C0_C2_pvalue	C0_C2_padj	C0_C4_log2FC	C0_C4_pvalue	C0_C4_padj	C0_C8_log2FC	C0_C8_pvalue	C0_C8_padj	Gene ID	log2FC	pvalue	padj	Gene ID	log2FC	pvalue	padj	Gene ID	log2FC	pvalue	padj
Vitvi11g01371	5.23371	9.48e-154	2.09e-149	5.76106	1.0662e-110	2.4018e-106	2.90079	0.00528137	0.0377349	5.208	2.46947e-13	1.97983e-10	6.60426	0	0	6.38347	0	0	6.44475	1.1708e-139	2.8366e-135	6.04062	9.19516e-83	2.27139e-78	1.36698	9.84739e-08	3.21015e-05	0.618215	0.0532096	0.584301	3.54714	0.000683662	0.00262504	0.838143	0.228712	0.370681	Vitvi11g01371	5.76106	1.0662e-110	2.4018e-106	Vitvi04g01368	-8.19437	1.63165e-50	3.66061e-46	Vitvi03g00119	-3.89212	1.67425e-50	3.89264e-46
Vitvi07g02355	6.9423	5.1e-98	5.61e-94	9.3733	3.73525e-49	2.8048e-45	3.4792	0.0210811	0.0977214	7.34029	1.31598e-12	7.84526e-10	8.14188	4.96e-68	3.57e-64	8.37592	1.22297e-65	7.24611e-62	7.15985	3.45459e-07	6.85322e-06	6.49869	3.8252e-12	1.44701e-10	1.21997	0.233535	NA	-0.992314	0.523299	NA	3.68715	0.00188466	0.00627982	-0.825193	0.525182	0.663401	Vitvi07g01395	3.2487	4.59974e-76	5.18092e-72	Vitvi05g00107	-6.70912	1.49385e-48	1.67573e-44	Vitvi02g00529	-2.82196	2.47167e-29	2.87331e-25
Vitvi18g01019	2.18257	4.22e-42	3.09e-38	3.03449	2.25883e-34	8.48076e-31	2.31875	7.12634e-07	2.39699e-05	2.90008	5.92956e-05	0.0032061	2.74759	2.6e-43	1.12e-39	3.18889	8.31948e-63	3.94343e-59	4.43472	4.12037e-45	1.42606e-41	4.44028	1.14895e-42	1.41907e-39	0.560293	0.0210538	0.165961	0.149189	0.637982	0.95626	2.11196	3.05328e-06	2.20552e-05	1.54159	0.0316258	0.0832025	Vitvi07g02355	9.3733	3.73525e-49	2.8048e-45	Vitvi18g01129	-2.32471	1.50578e-46	1.12607e-42	Vitvi12g00401	2.67021	2.34385e-28	1.81649e-24
Vitvi13g00183	5.27968	2.18e-30	1.2e-26	4.37684	2.70061e-21	4.67974e-18	1.08645	0.326519	0.533459	1.19077	0.468615	0.716928	4.29163	2.27e-32	5.43e-29	3.79776	9.32354e-20	2.53986e-17	2.81064	0.0181458	0.06249	1.97081	NA	NA	-0.972663	0.292751	0.643317	-0.576193	0.487498	0.928591	1.71156	0.00201117	0.00663246	0.793836	0.396576	0.545197	Vitvi16g00961	3.86287	7.54198e-44	4.24745e-40	Vitvi02g00719	-4.63233	8.39661e-40	4.70945e-36	Vitvi03g01479	-5.62474	1.37587e-26	7.99724e-23
Vitvi18g00260	1.89743	1.25e-29	5.49e-26	2.07682	5.89907e-28	1.8984e-24	2.20153	0.000132365	0.00218675	2.63592	0.0129284	0.140855	1.72227	2.11e-31	4.56e-28	2.03112	3.87275e-37	4.58921e-34	2.06526	1.49336e-19	3.69179e-17	1.39552	1.03675e-07	1.51987e-06	-0.179118	0.337618	0.684213	-0.0508862	0.801898	0.980953	-0.139594	0.806565	0.868554	-1.23532	NA	NA	Vitvi01g00857	2.07848	3.95071e-37	1.77995e-33	Vitvi03g00206	-5.0767	1.82351e-39	8.18208e-36	Vitvi09g00275	-4.55792	1.13448e-25	5.27532e-22
Vitvi01g00857	2.11971	1.91e-27	7e-24	2.07848	3.95071e-37	1.77995e-33	1.50903	6.64034e-05	0.00121998	1.63297	0.00168381	0.038761	2.13774	4.73e-38	1.46e-34	2.01075	3.33173e-34	3.43313e-31	2.06285	6.434e-10	2.76868e-08	1.62693	2.13293e-07	2.87062e-06	0.0122113	0.959489	0.988323	-0.0748925	0.721055	0.966241	0.550489	0.0546526	0.109292	-0.000954915	0.998385	0.999215	Vitvi18g01019	3.03449	2.25883e-34	8.48076e-31	Vitvi02g01788	-7.44042	3.91945e-39	1.46555e-35	Vitvi07g01365	-2.45051	1.96215e-25	7.60332e-22
Vitvi07g01395	2.29186	3.57e-27	1.12e-23	3.2487	4.59974e-76	5.18092e-72	2.3905	4.16077e-06	0.000111793	2.95483	3.4884e-06	0.000311304	2.777	1.66e-34	4.47e-31	3.358	7.67307e-55	2.59788e-51	3.90136	1.48323e-56	8.98357e-53	3.52877	7.44793e-35	5.41114e-32	0.482847	0.134688	0.44799	0.105463	0.733261	0.970332	1.51196	0.00768397	0.0208083	0.580465	0.395201	0.544077	Vitvi18g00260	2.07682	5.89907e-28	1.8984e-24	Vitvi03g01479	-5.73205	3.67811e-38	1.17884e-34	Vitvi05g00107	-6.40541	8.04289e-23	2.67139e-19
Vitvi01g00918	-1.05203	3.18e-24	8.74e-21	-0.376248	0.060974	0.413843	-1.40991	3.09863e-05	0.000628551	-1.27392	6.6062e-07	7.67971e-05	-0.569763	7.84e-05	0.00473785	-0.256931	0.174262	0.390376	-0.176148	0.501408	0.673894	-0.0528807	0.764511	0.85934	0.476225	0.00173113	0.0392935	0.114436	0.521262	0.935334	1.22764	1.171e-05	7.3179e-05	1.22439	4.24837e-06	5.60666e-05	Vitvi03g00415	1.05822	1.28327e-26	3.61352e-23	Vitvi09g00275	-6.03972	5.84861e-38	1.64017e-34	Vitvi18g00842	-2.7858	4.08546e-22	1.18734e-18
Vitvi07g00869	6.98095	2.3e-15	4.6e-12	7.57908	2.15334e-17	2.30992e-14	4.17656	0.000104288	0.00179562	8.22186	5.00289e-10	1.44227e-07	7.48085	1.75e-12	9.65e-10	8.04881	4.70982e-14	5.19176e-12	7.17961	1.27306e-06	2.13442e-05	7.35236	2.94703e-10	7.5049e-09	0.591296	0.867511	NA	0.522824	0.887332	NA	3.01678	0.0889321	0.163381	-0.794453	0.844331	NA	Vitvi14g00487	-2.43363	5.79919e-25	1.45154e-21	Vitvi02g01409	-5.90656	1.69727e-35	4.23093e-32	Vitvi18g00882	3.02308	2.20816e-19	5.7044e-16
Vitvi09g00629	1.24572	3.92e-15	6.35e-12	1.35078	1.51282e-18	1.70396e-15	1.06979	0.000202048	0.00309839	0.871367	1.18296e-06	0.00012402	1.2248	9.96e-24	1.65e-20	1.41685	2.60376e-25	1.31296e-22	1.33329	1.54379e-28	1.2065e-25	0.902294	1.10673e-14	6.57177e-13	-0.0255388	0.860155	0.957369	0.060037	0.627884	0.955273	0.259966	0.352809	0.479704	0.0344144	0.832705	0.895935	Vitvi11g00420	2.53148	1.48652e-23	3.34868e-20	Vitvi10g01778	-7.42259	2.74424e-35	6.1567e-32	Vitvi02g01788	-6.38941	2.58622e-19	6.01297e-16
Vitvi11g00048	-1.07907	3.63e-14	5.33e-11	-0.317489	0.149021	0.624789	0.136191	0.661101	0.802962	0.28759	0.41773	0.679766	-0.63128	1.26e-06	0.000148241	-0.414523	0.00387239	0.0229554	0.646038	0.0312082	0.0946283	0.816661	0.00201081	0.00861598	0.442608	0.00613508	0.0840903	-0.101901	0.652349	0.956413	0.501847	0.00162807	0.00553768	0.529615	0.0505966	0.119298	Vitvi10g00870	3.62099	1.03708e-21	2.12384e-18	Vitvi18g00289	-6.81793	1.89949e-33	3.87411e-30	Vitvi09g00427	-2.51717	4.32205e-19	9.13524e-16
Vitvi08g01235	1.78547	5.36e-14	7.37e-11	2.33	3.69383e-19	5.20068e-16	1.34838	0.0143413	0.0755404	3.23806	4.2462e-08	7.59417e-06	2.72031	2.64e-146	2.85e-142	2.9137	1.6874e-180	1.9996e-176	3.06667	1.6232e-15	2.22177e-13	2.5877	2.01878e-12	8.04323e-11	0.92743	0.000297386	0.0139395	0.577357	0.0443704	0.546671	1.71805	0.00011159	0.000538125	-0.642824	0.180192	0.311721	Vitvi04g00312	2.56353	1.79031e-21	3.36087e-18	Vitvi04g02017	-3.39298	2.37005e-32	4.431e-29	Vitvi01g01958	-5.63067	1.1359e-18	2.2008e-15
Vitvi13g02327	1.55681	6.04e-14	7.82e-11	1.39532	3.43017e-19	5.15143e-16	0.893393	1.26261e-05	0.000289344	1.27139	8.39049e-06	0.000643825	1.77564	1.03e-20	1.24e-17	1.76636	3.64709e-22	1.30964e-19	1.17382	3.85951e-08	1.00542e-06	1.32426	1.60172e-06	1.73002e-05	0.212597	0.396374	0.730384	0.364491	0.0773689	0.665128	0.273065	0.256736	0.376438	0.057484	0.810554	0.880578	Vitvi13g00183	4.37684	2.70061e-21	4.67974e-18	Vitvi13g00122	-6.82884	3.98754e-32	6.50727e-29	Vitvi04g01368	-4.95125	1.36603e-18	2.44309e-15
Vitvi11g01243	1.06689	2.01e-13	2.46e-10	0.49984	0.017267	0.195759	0.622219	0.0374517	0.140108	1.2479	0.000107828	0.00496434	1.39689	9.07e-41	3.26e-37	0.799257	3.77636e-09	1.51952e-07	1.12763	3.72881e-13	3.34585e-11	1.35528	7.20549e-10	1.69514e-08	0.324759	0.0421209	0.247805	0.292563	0.153381	0.786081	0.501195	0.0799295	0.149795	0.108821	0.677199	0.787786	Vitvi02g01409	-1.944	3.12326e-20	5.02555e-17	Vitvi10g01739	-3.63558	4.0607e-32	6.50727e-29	Vitvi02g00719	-3.89955	2.05864e-18	3.41882e-15
Vitvi08g01513	1.53306	3.57e-12	4.13e-09	1.58794	1.27763e-13	9.92457e-11	2.16629	2.8016e-10	2.10919e-08	0.973009	0.0130661	0.141771	0.814142	0.00123257	0.0400442	0.844034	0.000750059	0.00598532	0.617373	0.0629823	0.160466	0.0817732	0.782315	0.872212	-0.72165	0.0185833	0.155752	-0.747306	0.0145199	0.338044	-1.55649	7.71991e-06	5.09441e-05	-0.885387	0.0420557	0.103567	Vitvi13g02327	1.39532	3.43017e-19	5.15143e-16	Vitvi01g01958	-7.35705	1.09123e-31	1.63211e-28	Vitvi10g00298	-2.94341	3.01653e-18	4.67563e-15
Vitvi19g01844	1.40674	5.22e-12	5.75e-09	1.04577	3.25654e-05	0.00236646	1.28102	0.0268424	0.11324	1.55708	0.0544581	0.289027	1.44508	4.9e-30	9.6e-27	0.852847	4.99029e-06	8.4358e-05	-0.315109	0.420414	0.605371	-0.525043	0.132443	0.252108	0.0329542	0.886116	0.966611	-0.199735	0.409131	0.902624	-1.59769	0.000667174	0.00256848	-2.07822	0.00560521	0.0213333	Vitvi08g01235	2.33	3.69383e-19	5.20068e-16	Vitvi18g00992	-3.8793	1.32607e-31	1.85939e-28	Vitvi07g00516	-9.8069	3.83473e-18	5.57234e-15
Vitvi00g01369	8.53673	1.07e-11	1.12e-08	10.0995	4.07363e-16	3.98986e-13	6.01878	0.00158252	0.0157935	9.04413	6.65827e-10	1.84292e-07	8.43624	2.07e-11	8.93e-09	9.97535	7.34609e-16	1.06811e-13	9.20769	2.75752e-09	9.89725e-08	9.05248	1.74297e-10	4.61467e-09	NA	NA	NA	NA	NA	NA	3.18963	0.420539	NA	NA	NA	NA	Vitvi08g01052	3.8329	1.24728e-18	1.65058e-15	Vitvi04g00047	-2.33144	2.48651e-30	3.28147e-27	Vitvi10g00694	-5.64149	1.32933e-17	1.81806e-14
Vitvi05g00448	2.879	1.74e-11	1.74e-08	0.967464	0.00833466	0.120875	1.69701	0.146468	0.328164	-0.91267	0.375077	0.647347	2.20997	2.37e-08	4.96e-06	1.73285	1.21302e-06	2.45295e-05	0.439048	0.674743	0.803648	0.0209658	0.982514	0.990292	-0.673865	0.202436	0.547704	0.759944	0.114635	0.738192	-1.25092	0.0702121	0.134365	0.945186	0.129207	0.242951	Vitvi04g00750	2.52577	1.43678e-18	1.70349e-15	Vitvi19g00270	-4.27933	4.49714e-30	5.60519e-27	Vitvi01g01038	-3.7114	1.83243e-17	2.36689e-14
Vitvi17g00732	1.61611	4.74e-11	4.35e-08	1.35235	2.90617e-11	1.63668e-08	1.60404	0.00011246	0.00190562	1.64169	0.0114639	0.130097	1.30528	9.41e-08	1.58e-05	1.00007	8.21332e-06	0.000129392	1.09182	8.69552e-05	0.000790493	0.916024	0.00200299	0.00858834	-0.31507	0.325101	0.673477	-0.358878	0.245553	0.848442	-0.518867	0.260989	0.381219	-0.72035	0.290846	0.439365	Vitvi09g00629	1.35078	1.51282e-18	1.70396e-15	Vitvi07g00341	-4.10484	1.01858e-28	1.20273e-25	Vitvi10g00294	-2.74557	2.97354e-17	3.63867e-14
Vitvi17g01530	1.37502	1.11e-10	9.79e-08	1.54738	8.21565e-12	5.05117e-09	1.21956	0.0348857	0.13388	1.89118	0.00798534	0.102858	1.39443	6.36e-11	2.36e-08	1.66965	7.19384e-13	6.2452e-11	1.25002	0.0159605	0.0565348	0.977913	0.0551075	0.127292	0.0139497	0.958068	0.988007	0.115916	0.653137	0.956415	0.0294347	0.940979	0.962272	-0.905826	0.109061	0.213973	Vitvi07g00869	7.57908	2.15334e-17	2.30992e-14	Vitvi02g01784	-7.00309	4.63922e-28	5.20405e-25	Vitvi11g00720	-3.81243	1.13328e-16	1.31744e-13
Vitvi07g01644	1.4297	1.27e-10	1.08e-07	1.07031	5.55698e-13	4.17273e-10	1.49834	0.00164636	0.0162356	0.583003	0.295934	0.582147	0.435745	0.0811818	0.539927	0.331184	0.166859	0.379117	0.011107	0.978225	0.988549	0.375217	0.337754	0.502941	-0.997366	0.00156954	0.0371836	-0.746309	0.00899469	0.258761	-1.49847	0.000581384	0.00228227	-0.203809	0.709668	0.811747	Vitvi18g01001	1.39693	1.50392e-16	1.53995e-13	Vitvi11g00720	-5.05859	9.23027e-28	9.861e-25	Vitvi04g02017	-3.23144	2.77248e-16	3.06953e-13
Vitvi02g01405	1.23802	3.78e-10	2.97e-07	-1.25729	7.75453e-11	3.71673e-08	-1.8627	1.31564e-05	0.000300881	-2.57077	0.00184115	0.0409634	0.0785984	0.669588	0.981077	-1.83795	9.24773e-26	5.097e-23	-2.24217	5.81262e-18	1.20361e-15	-1.75123	7.85664e-20	1.13494e-17	-1.16357	7.10333e-10	5.15582e-07	-0.586264	0.00270165	0.140483	-0.386544	0.302352	0.426307	0.825239	0.318722	0.46844	Vitvi00g01369	10.0995	4.07363e-16	3.98986e-13	Vitvi07g00114	-3.52385	4.28796e-27	4.37274e-24	Vitvi17g00534	-3.20703	1.1468e-15	1.21196e-12
Vitvi17g00747	1.68396	9.03e-10	6.62e-07	-0.571247	0.256646	0.755593	1.28772	0.052179	0.173626	1.16129	0.157751	0.443582	-0.451075	0.491658	0.952711	-1.20606	0.0561935	0.180007	-1.90603	0.0044084	0.0203549	-2.36926	7.84736e-05	0.000542529	-2.1385	1.46167e-05	0.00168721	-0.638782	0.477765	0.926759	-3.19541	2.14153e-07	2.06656e-06	-3.52671	4.79072e-05	0.000445137	Vitvi07g01365	-1.41849	6.3659e-16	5.9752e-13	Vitvi13g01900	-2.32941	4.92216e-27	4.80124e-24	Vitvi14g01951	-3.43146	8.14056e-15	8.22904e-12
Vitvi05g00577	-2.86271	5.8e-09	3.99e-06	-1.64135	0.0189525	0.207456	-1.21467	0.012648	0.0694819	-0.750192	0.677142	0.851629	-1.86717	0.00568917	0.119374	-1.01975	0.118299	0.301212	-0.410364	0.558591	0.718846	-1.07244	0.187045	0.327617	0.984144	0.124747	0.431344	0.613645	0.450891	0.916238	0.793082	0.233036	0.349409	-0.319325	0.860377	0.91357	Vitvi02g01440	1.3519	1.00183e-15	9.02732e-13	Vitvi04g01540	-3.18629	1.13326e-26	1.05936e-23	Vitvi13g00694	-2.66867	1.18007e-14	1.14319e-11
Vitvi03g01537	1.21221	9.52e-09	6.35e-06	1.06919	1.27767e-09	4.23266e-07	1.63402	0.00156561	0.0156735	1.98222	0.00301529	0.0567257	1.06862	4.91e-23	7.06e-20	1.05005	2.69199e-13	2.54184e-11	0.743062	0.0387597	0.111418	0.0210816	0.955146	0.975429	-0.148883	0.490209	0.790706	-0.0253822	0.862167	0.987577	-0.893429	0.0305638	0.0672891	-1.95418	0.000572375	0.00339289	Vitvi08g00959	1.54802	2.55025e-15	2.2096e-12	Vitvi07g00361	-6.91703	3.48022e-26	3.12315e-23	Vitvi18g00992	-1.94127	2.62289e-14	2.43929e-11
Vitvi14g02872	1.6642	9.81e-09	6.35e-06	2.78268	1.36354e-11	8.0833e-09	0.172967	0.786339	0.886496	1.29284	0.10502	0.379041	2.05152	2.82e-11	1.13e-08	2.96541	1.72276e-14	2.12654e-12	1.43874	0.0329893	0.0987194	1.43224	0.0212667	0.0598939	0.38167	0.34316	0.689888	0.17713	0.695964	0.963899	1.26353	0.000503983	0.00201712	0.145235	0.823668	0.889508	Vitvi19g01767	1.4974	2.87911e-15	2.40214e-12	Vitvi17g00116	-2.99591	4.84712e-26	4.1825e-23	Vitvi19g02038	-5.77924	4.0317e-14	3.60527e-11
Vitvi02g00228	-1.30151	1.78e-08	1.09e-05	-0.649192	0.0513012	0.378038	-2.23214	6.1522e-11	5.39159e-09	-0.791789	0.145828	0.429639	-0.936301	2.15e-12	1.13e-09	-0.723076	1.57945e-07	4.07766e-06	-0.315202	0.272223	0.456914	0.396639	0.319429	0.483486	0.36052	0.117202	0.417172	-0.0789624	0.814953	0.98187	1.90663	4.60942e-16	2.17165e-14	1.18912	0.00184954	0.00879462	Vitvi08g01513	1.58794	1.27763e-13	9.92457e-11	Vitvi03g00119	-5.50946	5.34737e-26	4.44327e-23	Vitvi10g01778	-4.60652	9.03338e-14	7.77874e-11
Vitvi17g00540	-1.08988	2.12e-08	1.23e-05	-0.197545	0.461053	0.8822	-1.5125	2.45074e-07	9.46338e-06	-1.19554	0.0001497	0.00632824	-0.560432	1.19e-08	2.79e-06	0.0562581	0.749259	0.886783	0.697556	4.66162e-05	0.000470724	0.614476	0.00483618	0.017865	0.524034	0.0059136	0.0824388	0.248772	0.287457	0.866794	2.202	4.10899e-18	2.46802e-16	1.81434	1.94286e-16	2.2413e-14	Vitvi07g01644	1.07031	5.55698e-13	4.17273e-10	Vitvi06g00279	-3.51157	8.31066e-26	6.65892e-23	Vitvi03g01371	-4.64209	2.37824e-13	1.97479e-10
Vitvi09g00981	-1.03768	2.46e-08	1.35e-05	-0.784278	0.0212764	0.222547	-2.15395	1.77572e-09	1.1128e-07	-2.02745	4.48605e-05	0.00261405	-0.618121	0.000781457	0.0286561	-0.3868	0.213267	0.443618	0.448211	0.035713	0.104888	0.822202	9.79614e-05	0.00065614	0.413214	0.0289896	0.200266	0.393044	0.0746549	0.660496	2.59531	1.40975e-14	5.30162e-13	2.85351	5.20153e-09	1.55516e-07	Vitvi16g01884	1.27696	6.55956e-13	4.76669e-10	Vitvi11g00251	-3.4856	1.28296e-25	9.92525e-23	Vitvi11g01371	5.208	2.46947e-13	1.97983e-10
Vitvi13g01433	1.32107	2.44e-08	1.35e-05	1.01709	2.58973e-08	6.20625e-06	0.587473	0.00912124	0.0554116	0.593722	0.0639739	0.310972	1.28121	2.34e-06	0.000256934	1.11427	2.88308e-05	0.000381409	0.767553	0.0199774	0.0673147	0.867231	0.00927813	0.0304793	-0.0439549	0.895656	0.970223	0.0906986	0.765728	0.975884	0.171481	0.593518	0.702855	0.279127	0.492412	0.635694	Vitvi01g01404	1.00587	7.29913e-13	5.13836e-10	Vitvi07g00217	-3.26245	3.92634e-25	2.93625e-22	Vitvi18g00513	-2.55002	2.72113e-13	2.10888e-10
Vitvi14g03037	1.62001	2.8e-08	1.51e-05	0.424823	0.368724	0.833955	-0.793039	0.338997	0.54562	0.770959	0.428717	0.687901	3.53689	1.6e-13	1.11e-10	1.5894	0.0172303	0.0741989	0.429814	0.66442	0.795946	0.691499	0.499124	0.658655	1.91772	0.00119698	0.0321177	1.1592	0.0892426	0.693985	1.21047	0.0994015	0.178096	-0.0713704	0.931643	0.958895	Vitvi00g01151	1.1455	1.03991e-12	7.09878e-10	Vitvi01g01038	-5.06551	1.6092e-24	1.1646e-21	Vitvi17g00778	-2.56679	3.20661e-13	2.40496e-10
Vitvi18g01001	1.18625	6.46e-08	3.23e-05	1.39693	1.50392e-16	1.53995e-13	1.24172	0.0861808	0.236931	0.620005	0.464927	0.714903	0.886302	0.000104901	0.00595231	1.40273	2.31726e-12	1.79474e-10	0.757925	0.232291	0.410722	-0.370423	0.614023	0.750871	-0.303747	0.2295	0.579365	-0.00123825	0.995843	0.999729	-0.484582	0.311078	0.435653	-0.97851	0.0195326	0.0569328	Vitvi07g01413	1.07697	4.3298e-12	2.78678e-09	Vitvi10g01813	-4.6942	2.11734e-23	1.43947e-20	Vitvi11g00012	-1.70118	4.48968e-13	3.26204e-10
Vitvi02g00600	1.64528	1.16e-07	5.52e-05	1.39358	4.80062e-07	8.07042e-05	1.78755	0.00833068	0.05183	2.31166	0.0101285	0.120454	1.64628	1.82e-12	9.83e-10	1.33931	3.41135e-07	7.92638e-06	0.930233	0.00451873	0.0207694	0.151434	0.639933	0.770202	-0.00435405	0.99083	0.997528	-0.0599308	0.847561	0.985988	-0.857376	0.213386	0.32671	-2.15995	0.0150573	0.0463743	Vitvi18g00992	-1.65244	8.29641e-12	5.05117e-09	Vitvi18g01617	-4.32412	2.11373e-23	1.43947e-20	Vitvi00g02173	-4.38326	4.78713e-13	3.37275e-10
Vitvi13g00143	-2.44716	1.4e-07	6.41e-05	-0.565226	0.135447	0.602934	-3.19984	7.10173e-06	0.000177112	-4.36998	4.44791e-09	1.0239e-06	-1.01701	0.0665467	0.500042	0.130679	0.76748	0.896569	-1.8955	0.0184486	0.0632361	-2.8157	0.000123098	0.000798314	1.41712	0.0017568	0.0395628	0.692665	0.141849	0.774718	1.29978	0.00583054	0.0164512	1.56307	0.0108456	0.0360012	Vitvi17g01530	1.54738	8.21565e-12	5.05117e-09	Vitvi06g01723	-3.52276	2.7265e-23	1.79909e-20	Vitvi14g00487	-4.08447	5.41657e-13	3.59815e-10
Vitvi11g00371	1.02867	1.77e-07	7.79e-05	0.242229	0.357093	0.82615	-0.0668159	0.867639	0.931184	-1.0738	0.0708174	0.322907	1.12866	1.72e-10	5.89e-08	0.550953	0.0166903	0.0724094	0.241419	0.253858	0.436061	0.284326	0.211418	0.359129	0.0962192	0.701538	0.900203	0.302557	0.256526	0.85528	0.302228	0.462602	0.586983	1.36377	0.0239958	0.0668459	Vitvi14g02872	2.78268	1.36354e-11	8.0833e-09	Vitvi02g00529	-3.77206	5.34935e-23	3.42893e-20	Vitvi01g00456	-6.29989	5.27802e-13	3.59815e-10
Vitvi19g01345	4.96432	2.33e-07	9.97e-05	-6.99313	0.000942586	0.0271873	-7.836	2.4249e-09	1.49049e-07	-1.80518	0.393378	NA	-0.274835	0.751979	0.99068	-5.99438	1.0525e-06	2.15594e-05	-8.54568	1.71939e-07	3.77316e-06	-6.64425	1.75925e-05	0.000145487	-5.24655	5.82108e-06	0.000884803	0.991186	0.589732	0.951547	-0.733237	0.396698	0.52373	-4.86634	8.42201e-05	0.000708832	Vitvi02g01406	-1.7166	1.75723e-11	1.015e-08	Vitvi06g00666	-5.67426	9.41678e-23	5.86849e-20	Vitvi12g00209	-3.24504	9.12475e-13	5.89307e-10
Vitvi06g00615	5.85843	2.36e-07	9.97e-05	5.96083	2.11779e-05	0.00173482	1.49561	0.387463	0.591855	3.3438	0.39719	NA	4.76644	6.89e-08	1.21e-05	3.95871	0.000186189	0.00185563	2.6757	0.145764	0.297513	0.610226	0.825101	0.899972	-1.05686	0.696039	NA	-1.96778	0.489399	NA	1.18771	0.531043	0.649965	-2.77137	0.480324	NA	Vitvi17g00732	1.35235	2.90617e-11	1.63668e-08	Vitvi13g00694	-4.73477	1.14973e-22	6.97142e-20	Vitvi05g01858	-3.34216	1.01672e-12	6.38884e-10
Vitvi12g02451	-1.75897	2.98e-07	0.000119127	-0.0399705	0.902649	0.990084	0.458745	0.448095	0.643126	0.750906	0.398829	0.665672	-0.654356	0.00389756	0.0925542	0.363443	0.0453797	0.154061	1.97208	0.000509518	0.00347721	2.44874	2.22212e-05	0.000178739	1.09761	0.00113374	0.0308489	0.398011	0.249784	0.851917	1.50103	5.63707e-07	4.88154e-06	1.69545	0.0178471	0.053131	Vitvi09g00427	-2.13432	3.16497e-11	1.73896e-08	Vitvi12g00209	-4.90608	1.43661e-22	8.48165e-20	Vitvi19g00405	-5.24341	1.20797e-12	7.39086e-10
Vitvi16g00098	-3.53297	3.85e-07	0.000143559	0.102706	0.871212	0.986361	-3.23128	3.04674e-07	1.14113e-05	-3.95749	2.80033e-12	1.58799e-09	-1.96464	0.0173412	NA	1.51803	0.00759732	0.0391087	-0.629947	0.475116	0.652493	-1.1552	0.113862	0.224889	1.55971	0.0049538	0.0735726	1.40991	0.041654	0.53506	2.59265	1.18854e-09	1.7994e-08	2.81352	7.76648e-09	2.25791e-07	Vitvi07g01325	-1.14537	4.92176e-11	2.57843e-08	Vitvi01g00793	-2.43821	2.51544e-22	1.44702e-19	Vitvi07g02355	7.34029	1.31598e-12	7.84526e-10
Vitvi07g00114	-1.09385	4.24e-07	0.000152876	-0.666551	0.0126513	0.160361	-3.52385	4.28796e-27	4.37274e-24	-1.81071	9.83388e-07	0.00010684	-0.353991	0.0141265	0.21511	-0.222716	0.115606	0.296169	0.239767	0.236443	0.415291	0.590274	0.0165559	0.0490071	0.734144	0.00152726	0.0366277	0.438664	0.123821	0.751275	3.75335	4.96906e-35	1.87986e-32	2.40174	1.74159e-13	1.27166e-11	Vitvi14g01351	1.01293	6.35279e-11	3.25248e-08	Vitvi09g01621	-4.7906	3.0063e-22	1.68616e-19	Vitvi07g00361	-5.44664	1.82899e-12	1.0631e-09
Vitvi10g00668	-3.67489	4.51e-07	0.000155222	-0.528595	0.573847	0.923037	-0.864844	0.198114	0.394487	-0.10612	0.901801	0.961077	-1.0113	0.170149	0.719069	1.00109	0.133191	0.326335	3.74609	8.55271e-09	2.60965e-07	3.79031	7.35665e-07	8.68246e-06	2.6535	0.00073728	0.023967	1.523	0.144405	0.777597	4.60083	1.35739e-11	3.00487e-10	3.89315	1.36874e-06	2.08816e-05	Vitvi18g00876	3.46738	7.13463e-11	3.57159e-08	Vitvi08g01242	-3.85066	5.20474e-22	2.84801e-19	Vitvi16g00098	-3.95749	2.80033e-12	1.58799e-09
Vitvi11g00040	-1.09494	4.51e-07	0.000155222	-0.509208	0.00189348	0.0427398	0.264463	0.516805	0.699881	0.634185	0.344062	0.622913	-0.279972	0.0192816	0.260787	-0.0536887	0.665594	0.840191	1.03349	0.00715577	0.0301426	1.17409	0.000385195	0.00212675	0.809617	6.49409e-05	0.00477099	0.450198	0.000597658	0.0523437	0.760295	2.13641e-08	2.52809e-07	0.54048	0.369169	0.519044	Vitvi10g00294	-1.85058	7.47627e-11	3.66126e-08	Vitvi05g01858	-4.92463	6.93138e-22	3.70251e-19	Vitvi18g03101	-10.5153	3.00729e-12	1.66475e-09
Vitvi12g02316	-1.29856	5.21e-07	0.000176363	-0.08991	0.725599	0.958315	-0.441506	0.141963	0.322558	-0.291972	0.394009	0.661137	-0.638912	0.00350638	0.0857195	0.0271225	0.898808	0.959048	1.20551	0.000167121	0.00137389	1.24015	6.01009e-05	0.00043195	0.654356	0.0155383	0.140816	0.112777	0.679865	0.96232	1.63739	5.53181e-19	3.81018e-17	1.53295	3.33985e-09	1.05472e-07	Vitvi02g01405	-1.25729	7.75453e-11	3.71673e-08	Vitvi07g01365	-3.11084	7.28358e-22	3.80016e-19	Vitvi03g01833	-4.32049	4.23953e-12	2.2923e-09
Vitvi02g00191	1.39161	5.35e-07	0.000178421	0.822186	1.18093e-05	0.00110625	0.490896	0.0190026	0.0911522	0.241543	0.482731	0.726585	1.04226	1.73e-11	7.79e-09	0.327051	0.027535	0.105887	0.0252408	0.901426	0.947168	0.204515	0.393514	0.560749	-0.352892	0.229961	0.579702	-0.501097	0.014231	0.334521	-0.473477	0.00820823	0.0220373	-0.0340035	0.90906	0.943686	Vitvi03g01833	-1.92507	9.20637e-11	4.32066e-08	Vitvi09g00427	-4.3967	8.01825e-22	4.0884e-19	Vitvi13g02005	2.7054	4.60899e-12	2.43543e-09
Vitvi13g02006	-1.71211	5.67e-07	0.000186339	-0.0285222	0.936082	0.992976	-0.134467	0.486703	0.675107	0.654558	0.119301	0.396591	-0.634945	0.018908	0.258197	0.315783	0.135665	0.330177	0.836998	0.000305419	0.00227254	0.931436	0.000490393	0.0026195	1.07162	0.00110876	0.0305464	0.340413	0.373166	0.894575	0.965559	6.04923e-05	0.000312986	0.278026	0.5126	0.652837	Vitvi04g01702	-1.42968	1.08666e-10	4.94029e-08	Vitvi01g00192	-4.06542	8.41685e-22	4.19627e-19	Vitvi11g00251	-2.75891	5.28605e-12	2.73112e-09
Vitvi04g00111	-1.62287	7.04e-07	0.000222224	-0.43564	0.110187	0.551108	-1.86091	3.66315e-05	0.000732466	-1.46291	0.00277505	0.0536324	-0.455662	0.0063197	0.127829	-0.129859	0.396377	0.642939	0.780016	0.0321132	0.0965595	1.19501	0.00170466	0.00754363	1.16131	0.000497847	0.0189068	0.300558	0.292419	0.870512	2.62967	4.45332e-15	1.80317e-13	2.65687	1.2871e-15	1.29036e-13	Vitvi13g01780	1.2332	1.37979e-10	5.9774e-08	Vitvi04g01576	-2.21978	1.25942e-21	6.1424e-19	Vitvi05g01933	-3.30323	5.42131e-12	2.74012e-09
Vitvi11g00356	1.84929	7.07e-07	0.000222224	-1.36324	0.0156247	0.183799	-5.26872	8.92208e-09	4.77985e-07	-5.40418	1.52045e-06	0.000153389	-1.52324	0.00011584	0.00640445	-3.66096	5.14129e-22	1.79189e-19	-6.11928	3.32011e-27	1.87061e-24	-4.40729	2.40169e-13	1.13003e-11	-3.38035	2.21479e-17	6.97344e-14	-2.30378	2.8632e-05	0.00502061	-0.854929	0.421006	0.547327	1.00008	0.344905	0.495724	Vitvi08g01241	-3.28824	1.63394e-10	6.94486e-08	Vitvi08g01217	-2.14891	1.47315e-21	7.03192e-19	Vitvi09g00050	-3.54445	8.01894e-12	3.96682e-09
Vitvi06g00591	-1.18576	8.18e-07	0.000249922	0.638381	0.00838136	0.121186	0.302145	0.531334	0.711278	1.66333	0.0370227	0.245633	0.345139	0.268693	0.834835	1.39983	1.21868e-06	2.4623e-05	1.62614	0.000103476	0.000912936	1.74808	3.36765e-05	0.000258721	1.52292	4.38839e-07	0.000115143	0.754814	0.0171113	0.369833	1.32089	0.00365267	0.0110588	0.0892186	0.910995	0.944897	Vitvi04g00499	1.27828	1.68016e-10	7.00905e-08	Vitvi08g01241	-6.21034	4.31672e-21	2.01762e-18	Vitvi19g02145	-3.78916	9.32337e-12	4.51601e-09
Vitvi19g02024	-3.86282	9.74e-07	0.000289571	0.977237	0.175046	0.66726	1.34806	0.119849	0.291238	0.381643	0.668239	0.846309	-1.42128	0.186664	NA	1.31448	0.054634	0.176744	4.24782	2.59426e-06	3.9282e-05	4.34284	8.09433e-08	1.21918e-06	2.44514	0.000366322	0.0158127	0.331406	0.716326	0.965518	2.88588	6.80597e-05	0.000347849	3.95936	1.69642e-06	2.51516e-05	Vitvi10g00298	-2.01474	1.94678e-10	7.97368e-08	Vitvi08g01787	-2.92183	4.86153e-21	2.22589e-18	Vitvi15g01038	-2.87778	9.95437e-12	4.72325e-09
Vitvi04g00307	-1.92123	9.96e-07	0.000292185	-0.0920344	0.699013	0.953664	-0.359267	0.647344	0.794438	0.548915	0.675047	0.850567	-0.582903	0.0330759	0.3537	0.169734	0.503793	0.732371	2.86811	4.4928e-08	1.14095e-06	3.02659	9.29266e-06	8.3079e-05	1.33107	0.000605301	0.0212773	0.256716	0.257199	0.855669	3.217	1.84023e-06	1.41389e-05	2.47499	0.0390646	0.0978318	Vitvi09g01465	1.85963	2.26483e-10	9.11067e-08	Vitvi09g01164	-2.92803	6.34886e-21	2.84874e-18	Vitvi08g01857	-1.77347	1.64884e-11	7.66712e-09
Vitvi13g02008	-1.50802	1.06e-06	0.000303303	-0.0420595	0.93596	0.992976	-0.0539242	0.798188	0.8922	0.795423	0.040646	0.255964	-0.663587	0.00133678	0.0426386	0.268649	0.265522	0.506819	0.415963	0.046152	0.126746	0.436698	0.049021	0.116166	0.838037	0.00857088	0.101999	0.306771	0.392668	0.898985	0.464055	0.0612732	0.120171	-0.355697	0.378111	0.527902	Vitvi02g01438	2.81238	2.88389e-10	1.12009e-07	Vitvi19g00697	-2.45937	9.79253e-21	4.30775e-18	Vitvi17g00116	-2.13297	1.85196e-11	8.44277e-09
Vitvi02g01264	-1.06766	1.5e-06	0.000411666	-0.282124	0.125644	0.582023	-0.0989663	0.736375	0.854527	-0.934385	2.3872e-05	0.00152479	-0.46205	0.0207769	0.270363	0.319967	0.129795	0.321072	0.967699	0.00030765	0.00228563	1.08203	3.17286e-06	3.20818e-05	0.599739	0.0168804	0.147705	0.597058	0.00305648	0.148417	1.05892	6.23481e-05	0.000321272	2.01852	6.88438e-18	9.55642e-16	Vitvi07g01414	1.47432	3.94805e-10	1.50742e-07	Vitvi07g00455	-6.04622	1.11513e-20	4.81113e-18	Vitvi01g00302	-2.71648	2.03889e-11	9.11621e-09
Vitvi02g01486	-1.36619	1.83e-06	0.000498548	-0.205041	0.649266	0.94159	-0.766972	0.00013651	0.00224367	0.555993	0.298496	0.584304	-0.134165	0.562389	0.96724	0.282314	0.210375	0.440363	1.01287	1.99438e-05	0.000226419	1.39204	0.000565034	0.00295022	1.22413	6.15124e-05	0.0046256	0.47913	0.320124	0.877608	1.77353	6.7181e-17	3.49658e-15	0.835544	0.0537702	0.125053	Vitvi18g00667	-1.73528	4.16302e-10	1.56301e-07	Vitvi18g02437	-4.24234	1.48064e-20	6.26757e-18	Vitvi14g01946	-2.60343	2.13409e-11	9.3618e-09
Vitvi19g01767	1.19471	2.22e-06	0.000594569	1.4974	2.87911e-15	2.40214e-12	0.339303	0.40111	0.603953	1.69866	8.02288e-11	3.0579e-08	1.50059	1.55e-12	8.83e-10	1.81713	4.10251e-30	3.24099e-27	2.7107	5.29055e-15	6.67574e-13	2.33352	9.81476e-29	3.72991e-26	0.302785	0.245627	0.596971	0.316198	0.193222	0.822609	2.36039	4.9511e-15	2.00144e-13	0.637287	0.0141001	0.0441092	Vitvi04g01790	1.63706	5.63425e-10	2.0807e-07	Vitvi19g00255	-3.3172	1.61024e-20	6.68997e-18	Vitvi19g01871	-1.64879	2.47215e-11	1.0644e-08
Vitvi08g01001	-1.71173	2.31e-06	0.000613454	-0.3733	0.271073	0.767241	-3.17183	1.33817e-10	1.06839e-08	-2.53424	4.3156e-06	0.000371621	-0.221709	0.592801	0.972827	0.204842	0.532265	0.75298	0.993869	0.0156615	0.0557085	1.43435	1.40186e-05	0.00011974	1.48315	3.24134e-05	0.00307928	0.573779	0.16317	0.796631	4.15983	7.48944e-18	4.34405e-16	3.97092	3.65638e-11	1.74952e-09	Vitvi01g01477	1.04274	6.51129e-10	2.32825e-07	Vitvi18g01608	-2.28676	1.79184e-20	7.30909e-18	Vitvi18g03100	-11.5862	2.73156e-11	1.15471e-08
Vitvi10g00831	1.22036	2.63e-06	0.000673676	0.879412	0.0033238	0.063996	1.01051	0.383025	0.588049	2.83399	0.284178	0.571547	0.29217	0.250306	0.818347	0.611604	0.0440701	0.150956	-1.45999	0.14053	0.289582	-2.5323	0.284682	0.446461	-0.933921	0.0012079	0.0321912	-0.273175	0.309438	0.876099	-2.46574	2.91991e-06	2.11823e-05	-5.33574	4.82702e-12	2.7653e-10	Vitvi13g01997	1.08812	7.15591e-10	2.51877e-07	Vitvi14g01946	-3.41379	3.27552e-20	1.31226e-17	Vitvi19g00186	-3.41251	2.99599e-11	1.24387e-08
Vitvi09g01465	1.47721	2.62e-06	0.000673676	1.85963	2.26483e-10	9.11067e-08	3.12783	6.15845e-06	0.000157903	1.87145	0.0226569	0.191206	1.72577	4.47e-07	6.07e-05	2.37244	3.99606e-14	4.50984e-12	1.45913	0.00225005	0.0118222	1.28588	0.0017197	0.00760201	0.245651	0.502994	0.798587	0.508617	0.165215	0.79997	-1.67157	0.0151828	0.0372975	-0.577566	0.495706	0.638441	Vitvi03g01537	1.06919	1.27767e-09	4.23266e-07	Vitvi08g00138	-1.55127	3.80571e-20	1.49791e-17	Vitvi10g01739	-2.35668	4.40249e-11	1.79575e-08
Vitvi08g00823	-1.97093	3.09e-06	0.000772827	-2.07669	6.81214e-06	0.000723854	-2.36864	1.64935e-10	1.28931e-08	-2.71522	6.71651e-05	0.00349349	-0.65464	0.169291	0.718836	-1.10078	0.0387463	0.137078	-0.438531	0.417946	0.60334	-0.298444	0.627213	0.760898	1.30862	0.0155084	0.140646	0.973586	0.0617812	0.617957	1.92628	0.000130362	0.000617322	2.42291	0.000824863	0.00458466	Vitvi07g00341	-1.33514	1.38955e-09	4.47176e-07	Vitvi07g01325	-2.03065	3.97318e-20	1.53687e-17	Vitvi18g02684	-7.33787	5.98122e-11	2.39765e-08
Vitvi05g01759	1.63227	3.68e-06	0.00090919	-0.548366	0.198448	0.701794	-1.70795	0.0028979	0.0245522	-2.81689	0.0139368	0.146668	0.0430797	NA	NA	-2.04463	0.0586208	0.185591	-0.564525	0.626081	0.769545	0.290536	0.797041	0.882418	-1.5942	0.131959	0.442792	-1.49883	0.179744	0.81198	1.14337	NA	NA	3.11423	0.0187375	0.0550959	Vitvi07g00836	7.77761	1.62464e-09	5.15469e-07	Vitvi17g00778	-3.49387	4.20069e-20	1.59733e-17	Vitvi10g01773	-3.30783	6.38894e-11	2.51768e-08
Vitvi02g00257	1.12327	4.39e-06	0.00106175	1.17823	7.48568e-07	0.000116456	1.5353	0.000588789	0.00739199	1.42248	0.0138609	0.146311	0.927696	6.7e-07	8.6e-05	1.44081	7.23762e-14	7.86843e-12	1.9568	1.76787e-06	2.81964e-05	2.07852	1.46566e-16	1.18704e-14	-0.200333	0.454025	0.766468	0.256755	0.316494	0.876963	0.412903	0.138171	0.231858	0.659639	0.247686	0.391856	Vitvi04g01466	-2.21032	1.65313e-09	5.17222e-07	Vitvi09g01127	-4.75713	5.9194e-20	2.21336e-17	Vitvi13g00351	-1.19094	7.44939e-11	2.88664e-08
Vitvi13g01855	-1.19594	4.82e-06	0.00115405	0.0774514	0.790921	0.972175	0.0348789	0.921968	0.96112	0.602712	0.179569	0.468879	-0.0352526	0.88746	0.995747	0.889552	0.000221529	0.00216237	2.30339	9.40326e-10	3.87437e-08	2.4115	2.12168e-14	1.18574e-12	1.15429	0.000125974	0.00784312	0.808218	0.0147087	0.339611	2.26129	1.7685e-16	8.77223e-15	1.80834	6.65554e-05	0.00058584	Vitvi15g00910	1.36413	3.30792e-09	1.02079e-06	Vitvi04g00552	-4.29915	7.83056e-20	2.87998e-17	Vitvi19g01767	1.69866	8.02288e-11	3.0579e-08
Vitvi02g00226	3.43887	6.93e-06	0.00157136	2.9081	1.27281e-05	0.00116555	2.84886	0.000313309	0.00441193	0.454056	0.541821	0.768648	3.00806	0.000177404	0.00919518	3.47282	1.13677e-05	0.000171467	4.05572	3.68452e-08	9.7027e-07	3.97256	7.23541e-05	0.000506745	-0.412981	0.78462	NA	0.596281	0.65511	NA	1.23356	0.389243	0.516336	3.51309	0.000200904	0.001444	Vitvi01g00393	-1.3775	3.95664e-09	1.18842e-06	Vitvi12g02469	-3.16171	8.07037e-20	2.9203e-17	Vitvi04g00552	-4.0969	8.29866e-11	3.112e-08
Vitvi04g00499	1.13003	7.15e-06	0.00158876	1.27828	1.68016e-10	7.00905e-08	0.659566	0.0512563	0.171581	1.75221	0.00274829	0.0534792	1.2186	2.79e-11	1.13e-08	1.27484	1.11865e-10	6.29738e-09	0.787555	0.00140504	0.00803394	0.442685	0.321127	0.485227	0.0838001	0.767089	0.924567	-0.00935028	0.964587	0.995468	0.123091	0.689612	0.781002	-1.3025	0.000948249	0.00513428	Vitvi14g02869	-2.67234	4.36579e-09	1.29406e-06	Vitvi09g00355	-3.08647	8.75415e-20	3.11745e-17	Vitvi14g00142	-2.61109	8.73938e-11	3.22525e-08
Vitvi03g00419	2.66292	7.12e-06	0.00158876	2.42465	8.74088e-09	2.37236e-06	3.39807	0.00835303	0.0519298	5.09719	0.0351701	0.239862	2.3687	7.03e-10	2.11e-07	2.10135	9.87685e-07	2.04081e-05	1.01346	0.25524	0.437444	-0.446962	0.749581	0.84956	-0.288424	0.721059	0.907376	-0.32657	0.560702	0.943754	-2.37457	0.0318705	0.0696398	-5.54332	5.63898e-05	0.000510255	Vitvi00g01243	-1.04219	6.55695e-09	1.84636e-06	Vitvi13g00015	-3.64244	1.17971e-19	4.13544e-17	Vitvi05g00108	-4.26547	9.23465e-11	3.35478e-08
Vitvi03g00129	-1.34385	7.29e-06	0.00160532	0.0906074	0.757759	0.963567	-0.126881	0.791676	0.88942	0.73273	0.475056	0.721521	-0.326053	0.317204	0.878012	0.824138	0.00147259	0.0104743	0.502431	0.309404	0.497308	0.306996	0.694921	0.810287	1.00971	0.0012043	0.0321731	0.728863	0.0407068	0.528734	0.625448	0.0468992	0.0962175	-0.414484	0.584954	0.714357	Vitvi09g00323	1.22031	7.4028e-09	2.03369e-06	Vitvi16g01362	-3.23799	1.26993e-19	4.3832e-17	Vitvi18g02548	-5.93469	9.93532e-11	3.55379e-08
Vitvi07g00061	-1.18859	7.47e-06	0.00162776	-0.67837	0.00700689	0.108072	-1.27878	0.00316704	0.0262671	-1.08428	0.0427488	0.261555	-0.287887	0.23287	0.796881	0.0529639	0.789893	0.907219	1.44074	0.0002954	0.00221157	1.91967	1.50551e-05	0.000127403	0.895304	0.00033882	0.0149865	0.726712	0.00739266	0.234643	2.71068	1.47044e-20	1.24653e-18	3.00176	5.24694e-19	8.44323e-17	Vitvi03g00419	2.42465	8.74088e-09	2.37236e-06	Vitvi05g01833	-3.87256	2.08028e-19	7.07138e-17	Vitvi06g01261	-3.73455	1.17558e-10	4.14125e-08
Vitvi02g01351	-6.48944	8.04e-06	0.00171752	0.371229	0.758966	NA	-0.967447	0.163737	0.351323	-1.5039	0.151736	0.436239	-2.90621	0.421199	NA	1.8292	0.215744	0.446407	4.37538	0.000255889	0.00196184	4.04239	0.00748635	0.025539	3.53296	0.00126746	0.0331375	1.45464	0.376371	NA	5.31724	2.78029e-09	3.91947e-08	5.51566	1.53302e-08	4.1556e-07	Vitvi04g01848	-1.26171	9.68871e-09	2.56774e-06	Vitvi05g00387	-4.64696	4.93459e-19	1.65235e-16	Vitvi11g01702	-2.0511	1.38972e-10	4.82254e-08
Vitvi02g01288	-2.41013	8.01e-06	0.00171752	-1.24324	0.0106355	0.142357	-5.83879	9.28416e-13	1.22524e-10	-4.27808	1.0023e-07	1.5216e-05	-1.69423	0.000974824	0.0337386	-0.922642	0.0448302	0.152844	-0.633373	0.377548	0.567071	0.361411	0.583699	0.727034	0.70913	0.13441	0.447558	0.316443	0.491993	0.928591	5.18976	3.98038e-14	1.36894e-12	4.63803	5.14417e-12	2.90095e-10	Vitvi15g00960	-2.17707	1.15833e-08	2.99928e-06	Vitvi12g01655	-2.94151	9.81031e-19	3.23668e-16	Vitvi17g00276	-3.04512	1.43671e-10	4.91228e-08
Vitvi04g00827	-1.28209	8.2e-06	0.00173441	0.0161295	0.935022	0.99287	1.32482	0.0299145	0.121318	0.751052	0.513207	0.749079	-1.02569	8.1e-07	0.000100945	-0.0159212	0.930768	0.973036	-0.286595	0.200852	0.37205	-1.30039	0.000379251	0.00209628	0.251152	0.368968	0.71101	-0.0368213	0.860636	0.987577	-1.615	0.00665299	0.0183997	-2.04702	0.0657673	0.146018	Vitvi01g02009	1.76181	1.21779e-08	3.11742e-06	Vitvi19g00186	-4.84236	1.27998e-18	4.16178e-16	Vitvi08g01614	2.10491	1.48544e-10	5.0053e-08
Vitvi02g01113	-1.44132	8.98e-06	0.00186477	-0.598539	4.0719e-07	7.11669e-05	-0.00167166	0.995823	0.998237	0.340248	0.517065	0.751971	-0.847567	0.000268773	0.0127604	-0.46628	0.000406126	0.00361035	0.525277	0.0693139	0.171968	0.56528	0.0656908	0.146492	0.588857	0.0382215	0.234653	0.126886	0.368203	0.892423	0.518886	0.0113584	0.0291397	0.225458	0.622503	0.744646	Vitvi18g00107	-4.32139	1.60041e-08	4.05084e-06	Vitvi04g01466	-3.77689	2.25527e-18	7.22814e-16	Vitvi01g02031	-6.47553	1.94821e-10	6.47082e-08
Vitvi08g01639	-1.82177	9.61e-06	0.00193976	-1.02677	0.0314985	0.283827	-1.0622	0.0014647	0.014957	-0.472578	0.329736	0.612047	-1.53434	2.98e-11	1.17e-08	-0.84214	0.00332824	0.0203928	0.0396561	0.897685	0.945109	-0.349068	0.337586	0.502807	0.280699	0.491651	0.791882	0.181036	0.690423	0.963326	1.09546	1.42386e-05	8.7091e-05	0.128913	0.73256	0.827555	Vitvi18g00567	1.0877	2.55307e-08	6.1842e-06	Vitvi11g00270	-2.32507	4.48226e-18	1.41633e-15	Vitvi08g01805	-2.59654	2.34273e-10	7.67161e-08
Vitvi13g00686	1.07219	1.14e-05	0.00222754	1.14869	0.000219877	0.00939881	1.58262	0.00560289	0.0393212	1.26709	0.117773	0.394875	1.17365	1.06e-10	3.82e-08	1.22014	1.73747e-09	7.55562e-08	0.482604	0.221898	0.397787	0.171291	0.647039	0.775694	0.0946186	0.734683	0.913032	0.0662107	0.845843	0.985988	-1.10197	0.0239061	0.0547433	-1.09251	0.154151	0.27772	Vitvi13g01433	1.01709	2.58973e-08	6.20625e-06	Vitvi08g01843	-4.90996	4.58171e-18	1.42765e-15	Vitvi02g01784	-4.84474	2.3886e-10	7.71319e-08
Vitvi10g00291	-6.33713	1.38e-05	0.00256484	-0.262151	0.737925	0.961158	1.57163	0.481432	NA	0.147599	0.937232	0.975366	-5.33828	0.0180493	NA	0.0604335	0.956772	0.982304	-0.830777	0.627789	0.770723	0.0331802	0.985217	0.991566	0.947366	0.357233	0.701866	0.321887	0.783732	0.977593	-2.41405	0.243737	0.362048	-0.111896	0.951595	0.971806	Vitvi18g02448	-6.9893	3.10978e-08	7.22206e-06	Vitvi05g00108	-4.19681	4.91418e-18	1.51027e-15	Vitvi04g01466	-3.06204	2.60714e-10	8.19135e-08
Vitvi15g01028	-1.48424	1.45e-05	0.00263691	-0.52805	0.127939	0.586982	0.430724	0.243866	0.446201	1.06727	0.205484	0.492425	-0.820649	0.00122369	0.0398568	-0.093697	0.748349	0.886395	1.38647	0.000190457	0.00153194	1.25153	1.43334e-05	0.000122091	0.656825	0.0810538	0.346843	0.430477	0.223193	0.838252	0.947954	0.00183168	0.00612733	0.18709	0.828188	0.892748	Vitvi18g01254	-2.95687	3.08247e-08	7.22206e-06	Vitvi07g00619	-5.15263	5.13784e-18	1.55767e-15	Vitvi18g02472	-4.56645	2.82819e-10	8.76739e-08
Vitvi05g01276	-1.21981	1.45e-05	0.00263691	-0.12632	0.708454	0.955456	0.101368	0.823456	0.906711	0.00120241	0.997842	0.999012	-0.647136	0.0257194	0.304537	0.165486	0.59449	0.796823	1.39159	0.00223915	0.0117751	1.62513	0.000151358	0.000950154	0.567646	0.0342982	0.221292	0.286734	0.349386	0.887832	1.27814	2.37186e-06	1.76304e-05	1.62034	1.24868e-12	7.94624e-11	Vitvi02g01341	-2.30395	6.3877e-08	1.41074e-05	Vitvi18g00177	-2.89226	6.90397e-18	2.06521e-15	Vitvi17g00102	-3.55858	3.27745e-10	1.00264e-07
Vitvi08g01962	1.04261	1.48e-05	0.00266824	0.101358	0.776994	0.968779	-0.414312	0.751347	0.86458	0.638036	NA	NA	0.550085	0.066554	0.500042	0.489835	0.335637	0.583653	-1.35052	0.285889	0.4722	-2.1889	0.124064	0.239743	-0.498167	0.151901	0.474879	0.383745	0.320544	0.877608	-0.934508	0.072561	0.138161	-2.81255	1.64946e-10	7.01549e-09	Vitvi14g01128	-1.5045	1.04196e-07	2.19366e-05	Vitvi02g00386	-2.49046	8.52584e-18	2.51681e-15	Vitvi02g00702	-2.98459	3.4899e-10	1.05377e-07
Vitvi08g00764	4.064	1.56e-05	0.00275841	-4.56778	0.00145414	0.0361098	-5.23599	0.00962976	0.0575043	-4.77515	0.0025467	0.0508684	0.522365	0.435499	0.93685	-4.18089	0.000246353	0.00237244	-6.17243	1.82827e-05	0.000209823	-5.15454	7.18172e-05	0.000503858	-3.5521	0.00031579	0.014356	0.373217	0.703892	0.964964	-0.971535	0.375234	0.502168	-0.380415	0.708562	0.810886	Vitvi18g02690	-1.41933	1.06986e-07	2.23155e-05	Vitvi18g02345	-3.34674	1.06045e-17	3.08977e-15	Vitvi05g00681	-5.39798	3.91459e-10	1.16685e-07
Vitvi16g01483	1.38401	1.68e-05	0.00283968	-0.366142	0.43746	0.869323	-1.25509	0.00822397	0.0513798	-1.31618	0.258669	0.5472	-2.98733	0.022131	0.279776	-4.1636	0.00203819	0.0136571	-2.96454	0.0262193	0.0831108	0.00561999	0.99655	0.998289	-4.36983	0.00088723	0.027152	-3.80719	0.00387407	0.170775	-1.71423	0.199326	0.309692	1.32548	0.37537	0.525393	Vitvi06g00012	1.06351	1.1758e-07	2.40792e-05	Vitvi05g00715	-5.12188	1.15286e-17	3.31595e-15	Vitvi03g00206	-4.06581	4.52637e-10	1.33213e-07
Vitvi17g00237	1.06171	1.74e-05	0.00293124	0.321268	0.381398	0.839801	0.771889	0.0332955	0.129617	0.97533	0.0112059	0.128209	1.33889	2.38e-10	7.55e-08	0.972892	7.95594e-06	0.00012604	2.13872	6.55884e-09	2.07443e-07	2.63231	1.66818e-14	9.47295e-13	0.269736	0.381786	0.72024	0.644147	0.118417	0.744548	1.35823	1.14447e-06	9.24731e-06	1.65836	5.17535e-07	8.99344e-06	Vitvi16g01892	1.7707	1.23214e-07	2.50057e-05	Vitvi11g00012	-2.74674	4.03333e-17	1.14542e-14	Vitvi14g01985	-3.76161	5.02468e-10	1.44227e-07
Vitvi06g00378	-2.03265	1.77e-05	0.00294584	1.39044	0.00503984	0.0862054	0.229161	0.675379	0.812403	2.16564	0.121387	0.399244	0.505075	0.437483	0.936879	2.95925	2.73215e-10	1.40765e-08	2.86687	7.72471e-06	0.000100454	3.19197	3.80647e-07	4.85678e-06	2.53199	1.78313e-05	0.00191708	1.56324	0.0324616	0.482881	2.63664	1.31629e-05	8.12763e-05	1.03093	0.510666	0.651059	Vitvi00g01279	5.20479	1.27959e-07	2.57368e-05	Vitvi18g00667	-2.61199	4.09522e-17	1.14845e-14	Vitvi07g00869	8.22186	5.00289e-10	1.44227e-07
Vitvi16g01485	1.43504	1.8e-05	0.00297962	0.0200364	0.974459	0.997588	-1.65383	0.00016862	0.0026716	-1.55696	0.144357	0.427554	-1.60112	0.133605	0.660276	-2.89942	0.0136962	0.0621242	-2.46041	0.00203951	0.010922	-0.0192459	0.985192	0.991566	-3.03613	0.00375526	0.0627967	-2.92774	0.00917112	0.261454	-0.80978	0.461295	0.585618	1.54276	0.235034	0.37773	Vitvi06g01706	2.14636	1.30097e-07	2.59353e-05	Vitvi10g01773	-3.91829	4.30561e-17	1.19255e-14	Vitvi14g01500	1.83265	5.55551e-10	1.57519e-07
Vitvi11g01650	1.16141	2.02e-05	0.00326914	0.40086	0.191199	0.691196	1.22278	0.00226184	0.0204038	1.50259	0.000507693	0.016231	0.808613	8.88e-05	0.00522964	0.631976	0.00512587	0.0286112	0.667754	0.0685431	0.170584	0.884982	2.53341e-05	0.000200735	-0.356274	0.253762	0.605133	0.224922	0.496601	0.928664	-0.562446	0.0658464	0.1276	-0.61401	0.178499	0.309513	Vitvi05g01937	-1.53201	1.53316e-07	3.00326e-05	Vitvi09g00050	-3.84573	4.67627e-17	1.27941e-14	Vitvi08g01241	-2.85015	6.03292e-10	1.68994e-07
Vitvi18g00743	-1.43157	2.14e-05	0.00336069	0.018003	0.975539	0.997837	-0.116572	0.646249	0.793737	0.76411	0.0654154	0.313073	-0.215306	0.284122	0.848318	1.00064	1.72331e-05	0.000245448	1.09485	9.54479e-06	0.000120627	1.09956	1.45728e-05	0.000123788	1.20925	0.000890253	0.0271762	0.978723	0.0866402	0.687788	1.20745	9.5229e-06	6.11911e-05	0.339024	0.424281	0.573057	Vitvi02g00532	1.57003	1.65351e-07	3.21109e-05	Vitvi18g00290	-3.26328	7.13485e-17	1.9056e-14	Vitvi00g01369	9.04413	6.65827e-10	1.84292e-07
Vitvi11g00677	-1.17023	2.13e-05	0.00336069	-0.659408	0.0134283	0.166026	-1.60459	4.0429e-05	0.000794939	-1.11871	0.0025969	0.0514619	-0.599493	1.52e-06	0.000176842	-0.224417	0.229537	0.464048	1.17253	0.00019293	0.00155029	1.31812	1.6471e-06	1.77516e-05	0.56499	0.0440529	0.253505	0.430181	0.0638185	0.619138	2.76772	4.62294e-24	5.71599e-22	2.4368	2.20537e-20	4.09681e-18	Vitvi13g02328	1.56362	2.07907e-07	4.003e-05	Vitvi01g01924	-3.1397	7.07793e-17	1.9056e-14	Vitvi02g01409	-4.57469	7.10593e-10	1.94368e-07
Vitvi05g01285	-1.29345	2.36e-05	0.00365249	-0.294087	0.343993	0.817736	0.181723	0.707053	0.834486	0.233088	0.505663	0.743443	-0.689988	0.0288781	0.327069	0.127454	0.628062	0.817926	1.49362	0.00189398	0.0102652	1.77853	1.19315e-07	1.72358e-06	0.597545	0.00941083	0.107101	0.416999	0.154458	0.786659	1.29905	2.82604e-08	3.26192e-07	1.54336	5.73524e-17	7.03375e-15	Vitvi14g01526	1.82039	2.81509e-07	5.24095e-05	Vitvi11g01422	-1.50257	7.81539e-17	2.0628e-14	Vitvi06g00279	-2.63171	8.26215e-10	2.20799e-07
Vitvi06g01603	1.67798	2.63e-05	0.00402185	-1.01981	0.151144	0.627559	-2.04578	0.00029689	0.00423441	-1.64476	0.165812	0.452656	-0.904368	0.280712	0.846246	-3.11764	0.000478022	0.00411669	-2.40723	0.00114773	0.00681185	-0.00351272	0.995818	0.997958	-2.58691	3.75021e-05	0.00338749	-2.104	0.00643832	0.22296	-0.363075	0.594086	0.703298	1.64814	0.20347	0.340406	Vitvi13g00786	-1.4162	3.05153e-07	5.58877e-05	Vitvi02g00547	-1.91808	9.54174e-17	2.48917e-14	Vitvi18g02940	-8.22844	8.17585e-10	2.20799e-07
Vitvi18g01264	1.42554	2.71e-05	0.0041131	-1.04006	0.179666	0.672414	1.30838	4.06248e-05	0.000798089	1.91328	0.00022994	0.00887004	0.362621	0.330708	0.887186	-0.949829	0.00573012	0.0312193	0.0296714	0.941453	0.969835	-0.515126	0.265669	0.425055	-1.06784	0.0142406	0.134647	0.0801825	0.927186	0.992164	-1.28802	0.00547834	0.015625	-2.42271	3.64115e-05	0.000352723	Vitvi12g00574	-5.98488	3.10911e-07	5.63715e-05	Vitvi14g02990	-4.1153	1.17893e-16	3.04016e-14	Vitvi18g02437	-3.23052	9.96656e-10	2.63321e-07
Vitvi10g01812	-1.33035	2.74e-05	0.0041239	0.387523	0.294588	0.784399	0.803127	0.0846828	0.23455	1.10195	0.184003	0.473096	0.14447	0.601945	0.974333	1.31015	1.44097e-07	3.78194e-06	1.61641	3.13312e-08	8.36891e-07	1.72273	3.84932e-08	6.28459e-07	1.4668	8.0465e-05	0.00552476	0.91929	0.0350765	0.500045	0.804148	0.109749	0.192872	0.622887	0.468778	0.615072	Vitvi07g02189	1.35825	4.68395e-07	7.99358e-05	Vitvi02g00702	-3.91875	1.47276e-16	3.75471e-14	Vitvi06g01477	4.5485	1.29695e-09	3.38811e-07
Vitvi11g01075	-4.37575	3e-05	0.00446141	-1.1091	0.290377	0.782106	-0.760563	0.237909	0.440025	0.183393	0.898654	0.959836	-2.21247	0.00353397	0.0861985	0.0784356	0.896592	0.957691	2.67127	7.33699e-05	0.000687102	2.58682	0.000689254	0.00349322	2.1507	0.0464727	0.260361	1.18083	0.327531	0.87969	3.41932	0.000603592	0.00235845	2.40149	0.106501	0.210009	Vitvi02g00600	1.39358	4.80062e-07	8.07042e-05	Vitvi03g00397	-3.31623	1.60609e-16	4.04862e-14	Vitvi08g01112	-4.32201	1.45551e-09	3.76006e-07
Vitvi06g00405	-1.66117	3.05e-05	0.0045054	1.17673	0.0645986	0.425999	0.155218	0.744977	0.860148	2.0031	0.191869	0.481533	0.363465	0.440398	0.938257	2.33762	5.23396e-10	2.56327e-08	2.38371	3.40534e-07	6.77349e-06	2.47993	6.16975e-09	1.20478e-07	2.01538	1.65053e-05	0.00181615	1.15333	0.131906	0.765721	2.22585	2.44964e-05	0.00014086	0.477209	NA	NA	Vitvi07g01411	1.59957	5.12155e-07	8.48332e-05	Vitvi18g02837	-3.16084	2.50403e-16	6.242e-14	Vitvi05g00539	-3.30538	1.60235e-09	4.09391e-07
Vitvi12g02444	-1.31369	3.15e-05	0.00462543	-1.48465	5.37174e-06	0.000611157	-2.26488	7.06252e-07	2.37909e-05	-1.17942	0.0552404	0.290733	-0.594777	0.0415142	0.400326	-1.11884	4.56091e-06	7.78773e-05	0.585323	0.203903	0.375901	1.17304	0.0374319	0.0938534	0.714422	0.00716031	0.0925797	0.358328	0.259791	0.856055	2.84056	2.11905e-29	4.51357e-27	2.3524	3.53431e-20	6.42381e-18	Vitvi07g00193	-2.51014	5.95754e-07	9.72504e-05	Vitvi17g00973	-5.75513	3.29041e-16	8.02396e-14	Vitvi18g02820	-5.85884	1.68207e-09	4.25087e-07
Vitvi10g02119	-5.6945	3.19e-05	0.00464987	-2.18626	0.0827581	0.484654	-1.30042	0.478204	NA	-1.96665	0.0269113	0.209892	-4.29696	0.0202403	NA	0.0892364	0.947846	0.978996	-1.26491	0.516268	0.685274	-0.264606	0.826851	0.900886	1.38096	0.127347	0.43612	2.26964	0.0626687	0.619138	0.0212837	0.986376	0.991972	1.70543	0.110744	0.21655	Vitvi14g01289	-1.33343	6.33898e-07	0.000102732	Vitvi09g00134	-2.03063	3.26117e-16	8.02396e-14	Vitvi07g00455	-5.73916	2.12223e-09	5.30558e-07
Vitvi12g02584	-1.78986	3.22e-05	0.00465782	-1.24527	0.0553458	0.395483	-2.52851	1.70053e-12	2.10782e-10	-1.55791	0.0537524	0.287959	-1.1839	0.00908033	0.162103	-0.322264	0.511946	0.739239	-0.29203	0.546379	0.710222	-0.0402182	0.957991	0.976935	0.602447	0.1401	0.457724	0.916433	0.143938	0.776821	2.23049	1.76282e-14	6.47567e-13	1.52901	0.0027998	0.0122824	Vitvi08g01631	1.93062	6.75814e-07	0.000107972	Vitvi08g01857	-2.44025	4.40903e-16	1.06362e-13	Vitvi06g01156	-7.97602	2.18675e-09	5.40872e-07
Vitvi07g01737	1.14687	3.48e-05	0.00497049	0.946862	0.000194092	0.00857315	0.515406	0.31566	0.521643	-0.27338	0.721524	0.874871	-0.563798	0.179705	0.733144	-0.547271	0.18703	0.407973	-1.33309	0.0112786	0.0429364	-0.660382	0.278776	0.440088	-1.71392	0.000366276	0.0158127	-1.50102	0.0015621	0.100563	-1.85539	0.00160894	0.00548585	-0.386472	0.620817	0.743473	Vitvi04g00747	1.01079	6.83935e-07	0.0001085	Vitvi16g00083	-2.8078	4.63815e-16	1.10699e-13	Vitvi15g01087	-4.1543	2.89039e-09	7.00015e-07
Vitvi14g02479	2.31982	3.77e-05	0.00531402	-2.0757	3.46927e-05	0.00246537	-1.10296	0.113	0.279725	0.945496	0.386562	0.655595	-0.970803	0.0940893	0.571422	-2.96383	3.99618e-16	6.14996e-14	-6.09607	6.64749e-34	1.00655e-30	-6.73008	5.46016e-29	2.24795e-26	-3.2924	4.1977e-05	0.00359989	-0.892979	0.224361	0.838895	-4.99668	1.31508e-22	1.43061e-20	-7.68811	5.80798e-27	2.22322e-24	Vitvi01g01038	-1.83515	7.07075e-07	0.000111387	Vitvi17g00102	-4.20359	5.5012e-16	1.29915e-13	Vitvi11g00178	-2.7673	3.19491e-09	7.65789e-07
Vitvi02g01406	1.27169	3.83e-05	0.00534131	-1.7166	1.75723e-11	1.015e-08	-2.83736	4.07888e-07	1.46502e-05	-3.86821	2.74478e-05	0.00172943	-0.390327	0.107252	0.601185	-2.62332	1.76239e-12	1.42071e-10	-4.3094	1.99778e-20	5.3778e-18	-4.0857	2.73976e-30	1.32701e-27	-1.66409	1.08859e-07	3.47718e-05	-0.913908	0.00018761	0.0225274	-1.47948	0.000317592	0.0013457	-0.209629	0.816649	0.884697	Vitvi06g01290	-4.54576	7.49593e-07	0.000116456	Vitvi06g01261	-3.99513	6.31068e-16	1.47479e-13	Vitvi19g00255	-3.67601	3.76738e-09	8.86726e-07
Vitvi01g01980	-1.04647	3.98e-05	0.00551143	0.385526	0.210837	0.71465	-0.182051	0.49471	0.682374	0.366884	0.439123	0.695999	-0.620763	0.0114646	0.187415	0.996662	7.0831e-07	1.50826e-05	1.16718	6.3753e-06	8.54283e-05	1.18266	8.7387e-06	7.87248e-05	0.419602	0.0895892	0.365521	0.603769	0.0764464	0.663343	1.34044	1.34519e-08	1.66243e-07	0.819472	0.0728193	0.157496	Vitvi02g00257	1.17823	7.48568e-07	0.000116456	Vitvi08g01838	-2.85918	7.86475e-16	1.81903e-13	Vitvi18g02021	-2.05012	3.77574e-09	8.86726e-07
Vitvi02g01341	-1.33728	4.03e-05	0.00553434	-2.30395	6.3877e-08	1.41074e-05	-3.86884	1.78888e-11	1.80782e-09	-3.93292	2.2431e-08	4.41967e-06	-1.43198	3.99e-06	0.000404366	-2.09919	1.99408e-07	4.94866e-06	-0.992028	0.0163373	0.0575631	-0.362101	0.219569	0.369417	-0.100369	0.705171	0.900978	0.200288	0.481557	0.928203	2.87088	9.57203e-09	1.2186e-07	3.5752	2.21961e-07	4.3327e-06	Vitvi12g01874	-3.63594	7.84794e-07	0.000121089	Vitvi06g00407	-3.01646	8.57178e-16	1.96233e-13	Vitvi07g01616	-3.20058	3.86687e-09	8.99048e-07
Vitvi05g00071	1.45063	4.05e-05	0.00553434	-0.502699	0.129378	0.58974	-1.16173	0.0429048	0.153373	-1.69692	0.112947	0.388763	0.309051	0.769175	0.991152	-2.06017	0.0433313	0.149071	-0.270049	0.806167	0.889188	0.755612	0.48878	0.649569	-1.14588	0.251151	0.602456	-1.56035	0.121405	0.749342	0.892387	0.398975	0.526189	2.46001	0.0464275	0.111815	Vitvi10g00235	-1.51037	9.33929e-07	0.000141199	Vitvi02g01273	-5.37782	1.1641e-15	2.61166e-13	Vitvi13g00143	-4.36998	4.44791e-09	1.0239e-06
Vitvi17g00581	-1.14926	4.08e-05	0.00554972	-0.130349	0.558528	0.918246	0.223217	0.288704	0.494622	-0.203174	0.437428	0.694734	-0.487098	0.00735451	0.141134	0.48495	0.00995895	0.0485455	0.835535	7.34828e-06	9.61787e-05	0.828418	9.93926e-07	1.13299e-05	0.656693	0.0243519	0.18114	0.61081	0.00777539	0.240507	0.607594	0.00530665	0.0151969	1.03464	0.000208104	0.00148813	Vitvi07g00349	-4.29649	1.12037e-06	0.000168257	Vitvi08g01805	-2.98284	1.23313e-15	2.73915e-13	Vitvi12g02200	-4.5216	4.83699e-09	1.10255e-06
Vitvi08g00643	-1.69774	4.13e-05	0.00558	0.160394	0.670202	0.946154	-0.905822	0.0087393	0.0537462	0.0895029	0.707102	0.86703	-0.356948	0.334615	0.88871	0.453301	0.174733	0.391044	0.756696	0.05589	0.147067	0.821402	0.0106596	0.0341299	1.33336	0.00213257	0.0444614	0.287055	0.502478	0.931199	1.65751	2.72455e-07	2.55964e-06	0.733157	0.0203321	0.0586985	Vitvi05g01941	-1.69171	1.42942e-06	0.000209094	Vitvi01g00509	-1.91301	1.36125e-15	2.99407e-13	Vitvi01g01946	-3.04712	5.62174e-09	1.26899e-06
Vitvi10g00788	-1.56838	4.26e-05	0.00571792	1.48225	0.00505767	0.0863463	0.0487711	0.87702	0.936192	0.926285	0.118762	0.395889	0.179638	0.661921	0.98012	2.52928	8.24528e-14	8.84222e-12	2.31803	8.46682e-11	4.5787e-09	2.41864	2.57029e-06	2.65357e-05	1.74047	5.05699e-05	0.004128	1.04052	0.0998509	0.709878	2.26517	1.86837e-09	2.72484e-08	1.49889	0.00449963	0.0178937	Vitvi06g00465	1.29057	1.49569e-06	0.000215983	Vitvi12g02200	-4.78648	1.58104e-15	3.44375e-13	Vitvi06g00785	-1.19359	6.97827e-09	1.56005e-06
Vitvi08g02307	2.38865	4.32e-05	0.00575802	0.679977	0.30404	0.791257	2.27567	1.16942e-06	3.74798e-05	2.19184	0.000344315	0.011984	1.7537	0.000763551	0.0281912	0.957603	0.00383958	0.0228272	0.787936	0.0656565	0.165384	0.716497	0.083387	0.176144	-0.637709	0.203551	0.548536	0.267762	0.731646	0.969589	-1.49763	0.00681057	0.0187755	-1.47171	0.0384304	0.0966555	Vitvi05g00672	-1.36209	1.53202e-06	0.00021982	Vitvi13g01998	-3.22207	1.61588e-15	3.4858e-13	Vitvi05g01384	-2.03157	7.67103e-09	1.69859e-06
Vitvi09g00477	1.37656	4.44e-05	0.00582175	-1.19844	0.00790467	0.11669	-0.208972	0.512899	0.696922	-0.538296	0.445472	0.700665	0.220946	0.449843	0.941364	-1.3467	2.2487e-13	2.17528e-11	-1.55187	3.01902e-07	6.13092e-06	-1.48701	2.12076e-11	6.7771e-10	-1.15989	5.12483e-06	0.000801073	-0.155398	0.734931	0.970642	-1.34943	9.91216e-12	2.25533e-10	-0.945023	0.174028	0.304013	Vitvi18g00861	-3.37105	1.59956e-06	0.000226694	Vitvi18g00815	-2.93841	1.93074e-15	4.12534e-13	Vitvi03g01213	-3.62102	8.58879e-09	1.88386e-06
Vitvi15g00547	-2.06664	4.51e-05	0.00587538	0.615384	0.314735	0.80054	-2.76047	8.48893e-05	0.00150791	-2.93941	8.01748e-07	9.00514e-05	-0.441265	0.502051	0.955981	1.19007	0.0561488	0.180007	-1.04127	0.264009	0.447204	-0.37827	0.550605	0.701157	1.61329	0.00294838	0.0543755	0.571879	0.374269	0.894575	1.71397	0.000303588	0.0012922	2.5651	0.000183805	0.00134599	Vitvi18g02826	-1.23874	1.60005e-06	0.000226694	Vitvi02g01370	-3.67636	2.42839e-15	5.04452e-13	Vitvi10g02287	-5.64678	1.08402e-08	2.35547e-06
Vitvi06g00279	-1.09365	4.74e-05	0.00614294	-1.48299	0.000114147	0.00573973	-3.51157	8.31066e-26	6.65892e-23	-2.63171	8.26215e-10	2.20799e-07	-0.68051	0.000487822	0.0202667	-0.96828	2.55906e-05	0.000344209	0.156751	0.457532	0.637194	0.613182	0.0303651	0.0796345	0.405913	0.151004	0.473533	0.507543	0.186189	0.819694	3.65601	2.44875e-28	4.63197e-26	3.24558	1.81835e-16	2.10729e-14	Vitvi04g00439	-2.59386	1.61612e-06	0.000227539	Vitvi18g00842	-3.24624	2.41655e-15	5.04452e-13	Vitvi05g00457	-1.69247	1.11153e-08	2.39288e-06
Vitvi17g00046	1.26087	4.83e-05	0.00621641	0.730552	0.000333487	0.012908	0.887855	0.00182326	0.0174509	1.33497	3.60726e-05	0.00217277	0.893817	2.75e-06	0.000295413	0.765899	5.60585e-06	9.32342e-05	0.448461	0.0571691	0.149523	0.286761	0.139806	0.262544	-0.370629	0.260111	0.611501	0.0287653	0.904443	0.989781	-0.447599	0.108142	0.190591	-1.04479	0.00305653	0.013182	Vitvi15g01548	-6.30466	1.87351e-06	0.000260521	Vitvi05g00430	-3.0107	2.38453e-15	5.04452e-13	Vitvi09g01164	-2.01598	1.32948e-08	2.83581e-06
Vitvi10g01739	-1.74911	4.86e-05	0.00621667	-1.16481	0.0298167	0.275279	-3.63558	4.0607e-32	6.50727e-29	-2.35668	4.40249e-11	1.79575e-08	-0.328868	0.406374	0.926526	-0.576215	0.204103	0.432052	0.914303	0.0239084	0.0774265	1.0859	0.00142312	0.00648118	1.41585	0.00180466	0.0400976	0.584582	0.261546	0.856422	4.54085	5.14853e-60	1.00384e-56	3.44654	4.25358e-18	5.97014e-16	Vitvi18g02437	-1.68531	1.94658e-06	0.000269022	Vitvi08g01349	-5.01685	2.52267e-15	5.19231e-13	Vitvi13g01900	-1.63375	1.42801e-08	3.0183e-06
Vitvi09g00328	-1.53531	5.17e-05	0.00657562	0.131345	0.723096	0.958062	-0.730881	0.00183119	0.0174975	0.0204504	0.952783	0.98096	-0.236787	0.531618	0.963033	0.579105	0.0342203	0.124888	1.10675	0.000181679	0.00147357	1.19669	6.2726e-05	0.000448728	1.29153	0.000193718	0.0107545	0.444375	0.287782	0.866794	1.8304	3.12864e-14	1.09382e-12	1.17911	0.00107993	0.00570899	Vitvi10g02258	-2.40763	2.00455e-06	0.000275344	Vitvi18g01152	-3.21607	2.54924e-15	5.19928e-13	Vitvi17g00820	-5.47664	1.48827e-08	3.11732e-06
Vitvi06g00761	-1.40338	5.32e-05	0.00669612	0.0851465	0.757982	0.963567	0.565576	0.355273	0.562415	1.07317	0.177201	0.466634	-0.38064	0.00587288	0.121258	0.477784	0.000212729	0.00209285	2.86271	0.000736274	0.00470404	3.39427	1.36154e-05	0.000116699	1.01689	0.00459736	0.0705214	0.38814	0.186468	0.82012	2.28665	2.21193e-50	2.6698e-47	2.3186	9.14959e-06	0.000109087	Vitvi16g01894	1.06216	2.08696e-06	0.000283211	Vitvi05g00839	-3.44208	3.51129e-15	7.09692e-13	Vitvi19g01032	3.16778	1.57239e-08	3.26411e-06
Vitvi05g01981	-1.16421	5.35e-05	0.00669612	0.779315	0.00910313	0.128247	-0.212886	0.55839	0.731318	0.649832	0.401881	0.667783	-0.156571	0.629075	0.97649	1.01196	0.00077017	0.00612107	1.10278	0.00751212	0.031287	1.20194	0.00462048	0.0172212	1.00121	0.00356207	0.0609042	0.226466	0.543155	0.939899	1.31233	4.17936e-05	0.000225248	0.556098	0.470637	0.61655	Vitvi18g01205	1.12326	2.43632e-06	0.000324752	Vitvi07g03177	-2.06875	3.83735e-15	7.6867e-13	Vitvi08g00856	-2.2922	1.64294e-08	3.38038e-06
Vitvi18g00431	-1.95156	5.46e-05	0.00679322	0.349575	0.44218	0.872012	-0.675098	0.427384	0.625545	1.74821	0.135007	0.415782	-0.129716	0.800044	0.992932	1.67859	8.01474e-05	0.000918073	0.992394	0.240962	0.42059	0.69864	0.378238	0.545049	1.81246	0.00121948	0.0324171	1.32648	0.0230565	0.420652	1.67152	0.00995881	0.0260528	-1.04106	0.338902	0.489945	Vitvi18g00816	1.11295	2.5165e-06	0.000331516	Vitvi01g02296	-1.69166	4.19116e-15	8.32112e-13	Vitvi08g00857	-1.9243	1.70251e-08	3.47222e-06
Vitvi12g00717	-1.76498	5.75e-05	0.00702972	-0.177725	0.636495	0.938494	-0.540753	0.00793209	0.0502418	-0.305962	0.0704668	0.322235	0.242779	0.553184	0.966151	0.879515	0.0135945	0.0617879	2.05193	5.76829e-09	1.86188e-07	1.83874	2.71216e-07	3.55227e-06	2.00115	5.04605e-05	0.004128	1.05401	0.0276295	0.455556	2.58882	1.67437e-13	5.16932e-12	2.14786	3.85197e-08	9.40252e-07	Vitvi08g01300	-1.70237	2.61306e-06	0.000342235	Vitvi05g00676	-5.36317	4.66779e-15	9.18613e-13	Vitvi14g00902	-4.96108	1.98552e-08	4.0142e-06
Vitvi14g01641	-1.47641	5.99e-05	0.00716631	1.445	0.00683842	0.106094	0.852929	0.0877805	0.23972	2.24568	0.0307704	0.224831	0.405614	0.279066	0.844048	2.75529	1.52622e-18	3.65367e-16	2.588	1.57311e-10	8.04046e-09	2.5052	4.97971e-10	1.20834e-08	1.87682	2.08781e-06	0.000412228	1.30838	0.0339589	0.492962	1.73573	0.000472696	0.00190818	0.265998	0.805688	0.877374	Vitvi11g00035	-2.56888	2.85814e-06	0.00037003	Vitvi10g00298	-4.24073	5.77672e-15	1.11755e-12	Vitvi19g01484	-4.19006	2.02146e-08	4.05164e-06
Vitvi01g00666	1.84187	5.94e-05	0.00716631	-1.15921	0.00862635	0.123696	0.938029	0.0276647	0.115193	1.09285	0.222297	0.510511	-0.914577	0.057062	0.464968	-2.12048	3.33455e-07	7.79376e-06	-2.92126	3.80579e-09	1.3023e-07	-3.43921	3.43045e-10	8.60295e-09	-2.75963	1.92052e-08	9.40628e-06	-0.965078	0.0731597	0.654302	-3.86385	4.01996e-14	1.38067e-12	-4.53092	7.90914e-08	1.75737e-06	Vitvi07g00594	-1.99945	2.94294e-06	0.000377805	Vitvi08g01609	-1.85377	5.77829e-15	1.11755e-12	Vitvi06g01387	-3.97539	2.20038e-08	4.37254e-06
Vitvi06g01601	1.96211	5.93e-05	0.00716631	-0.887782	0.200935	0.704255	-2.1994	0.000205948	0.0031453	-1.82419	0.0980809	0.368457	-0.071882	0.936926	0.997456	-2.76377	1.29997e-05	0.000192299	-1.9842	0.0119012	0.0447232	-0.0939137	0.901073	0.945512	-2.03624	0.00135472	0.0347186	-1.88106	0.0156856	0.352551	0.212027	0.747929	0.824932	1.73989	0.138923	0.25687	Vitvi03g00470	1.17133	2.98147e-06	0.000379455	Vitvi06g00785	-2.23197	8.17745e-15	1.56804e-12	Vitvi02g01341	-3.93292	2.2431e-08	4.41967e-06
Vitvi01g00737	4.22582	6.05e-05	0.00720108	3.48505	1.73217e-05	0.00147247	2.68153	0.00298074	0.0250836	5.32078	0.0163879	0.159824	3.12635	0.000100971	0.00574443	3.16324	3.2884e-05	0.000427361	3.25341	0.000150856	0.00126201	2.47335	0.0972619	0.198641	-1.09169	0.564296	NA	-0.323205	0.827776	NA	0.579669	0.647129	0.747212	-2.84843	0.131226	0.245942	Vitvi07g03177	-1.15008	3.21644e-06	0.000402538	Vitvi02g00704	-2.52087	1.17511e-14	2.23421e-12	Vitvi01g00393	-2.72764	2.55818e-08	4.99813e-06
Vitvi04g02222	1.11225	6.15e-05	0.0072063	-0.257227	0.374423	0.835579	1.09733	0.0084494	0.0523649	0.86317	0.12894	0.408649	0.178105	0.571246	0.96724	-0.0854561	0.761388	0.893577	0.328904	0.399564	0.587214	0.217802	0.511802	0.669661	-0.93847	0.00334247	0.0587464	0.16832	0.639934	0.95626	-0.776889	0.0493239	0.100065	-0.642928	0.285242	0.433387	Vitvi17g00561	-1.06927	3.29524e-06	0.000407868	Vitvi12g00086	-4.52307	1.28752e-14	2.42735e-12	Vitvi05g00018	-2.03526	2.7462e-08	5.31179e-06
Vitvi05g01573	1.13964	6.2e-05	0.00721797	0.468047	0.206794	0.711309	0.151262	0.83074	0.91026	-1.17374	0.094749	0.363998	0.761096	0.000279822	0.0130879	-0.0556833	0.807153	0.915925	-1.96383	0.00180954	0.00989162	-2.13545	1.36413e-06	1.50365e-05	-0.382645	0.16986	0.503277	-0.529852	0.135756	0.768891	-2.12081	2.75382e-14	9.66773e-13	-0.956758	0.0823637	0.172884	Vitvi18g02449	-9.61778	3.32444e-06	0.000409233	Vitvi01g00302	-3.42402	1.36303e-14	2.5483e-12	Vitvi08g00816	-3.36768	2.76441e-08	5.31179e-06
Vitvi05g01757	1.47238	6.23e-05	0.00721797	-0.647804	0.151764	0.629263	-2.20029	0.000102195	0.00176637	-3.29256	0.00530865	0.0804079	0.0556065	0.95874	0.998789	-2.10235	0.0416567	0.144718	-0.558377	0.62702	0.770052	0.165184	0.88383	0.936007	-1.42216	0.177694	0.515031	-1.4575	0.196581	0.824794	1.64091	0.129005	0.219529	3.46515	0.00948427	0.0324242	Vitvi05g00166	-3.67277	3.37382e-06	0.000410821	Vitvi00g01382	-1.97704	1.57387e-14	2.91815e-12	Vitvi18g00512	-1.8526	2.84909e-08	5.42962e-06
Vitvi18g00108	2.61182	7.03e-05	0.00797738	-1.7199	0.0137778	0.167803	-1.38153	0.27232	0.47783	-2.23366	0.0455849	0.268452	3.40845	5.75e-06	0.000553847	2.30761	0.0131979	0.0604307	1.79209	0.245158	0.425377	2.07428	0.127763	0.245126	0.795876	0.490367	NA	4.02117	7.10579e-06	0.00167016	3.16442	0.000763833	0.00289098	4.32263	7.65415e-07	1.26637e-05	Vitvi02g00096	-2.27689	3.36267e-06	0.000410821	Vitvi02g00225	-2.29266	1.65577e-14	3.02734e-12	Vitvi12g02204	-4.17251	3.2421e-08	6.12837e-06
Vitvi03g01763	-4.96589	7.1e-05	0.00800879	-0.516134	0.549367	0.915738	-1.3332	0.0472198	0.163106	-0.0974204	0.93745	0.975374	-2.62627	0.0028543	0.0742394	0.40271	0.53158	0.752392	2.23712	0.00109069	0.00652449	2.38922	0.00169232	0.00749575	2.32738	0.0454018	0.256908	0.909834	0.359126	0.890374	3.5566	2.73635e-06	1.99822e-05	2.48316	0.0551961	0.127489	Vitvi07g00441	-3.35567	3.40188e-06	0.000412012	Vitvi05g00457	-2.03357	1.65974e-14	3.02734e-12	Vitvi00g00794	-2.55697	3.37338e-08	6.32509e-06
Vitvi01g01907	-1.22182	7.75e-05	0.0086096	0.471112	0.107039	0.544074	0.361677	0.573083	0.741685	0.719057	NA	NA	-0.545077	0.154689	0.695745	0.417164	0.214323	0.444849	0.630957	0.263796	0.446982	0.590388	0.293543	0.455986	0.670231	0.0339689	0.220004	-0.0597353	0.860097	0.987508	0.267337	0.609542	0.716276	-0.122241	0.935542	0.961654	Vitvi18g01617	-2.52566	3.97207e-06	0.000478496	Vitvi15g01048	-1.40936	1.7006e-14	3.07686e-12	Vitvi04g00236	-3.74156	3.51149e-08	6.42851e-06
Vitvi16g01474	1.38403	8.07e-05	0.00884129	-0.308762	0.547128	0.915738	-2.1123	1.60576e-06	4.94173e-05	-1.77189	0.10542	0.379534	-1.93299	0.0626128	0.486157	-3.2286	0.00229547	0.0150939	-2.86352	0.00051745	0.00352044	-0.230094	0.773447	0.865726	-3.3218	0.00207102	0.0438055	-2.92811	0.00947073	0.26642	-0.755918	0.476885	0.599702	1.54726	0.239569	0.382752	Vitvi12g02200	-6.39492	4.22906e-06	0.000506745	Vitvi13g00289	-2.03508	1.76552e-14	3.16875e-12	Vitvi08g01847	-3.07185	3.49193e-08	6.42851e-06
Vitvi02g00112	-1.4806	8.56e-05	0.00911159	-0.545154	0.115577	0.562334	-1.06634	0.00495036	0.0361528	-0.318077	0.287993	0.57543	-0.65269	0.0544571	0.453768	-0.0144324	0.957961	0.9828	1.90104	7.69383e-07	1.38793e-05	1.83655	2.03704e-09	4.37938e-08	0.821662	0.0193062	0.159242	0.525899	0.155117	0.78876	2.95823	5.60105e-27	9.21883e-25	2.15502	9.65506e-16	9.95614e-14	Vitvi06g00475	-4.6135	4.44053e-06	0.000529268	Vitvi03g00650	-2.08383	1.97163e-14	3.5106e-12	Vitvi18g01152	-2.10788	3.46376e-08	6.42851e-06
Vitvi02g01110	-1.16336	8.57e-05	0.00911159	-0.0798851	0.616742	0.933864	-0.093544	0.738577	0.856197	0.976571	0.132276	0.412815	-0.70506	2.59e-05	0.00192928	-0.0333822	0.821533	0.922764	0.360246	0.133871	0.278705	0.635958	0.0527941	0.123205	0.452804	0.10899	0.401492	0.040975	0.754547	0.973316	0.44602	0.0210622	0.0492221	-0.340717	0.560491	0.693309	Vitvi09g00578	-2.59932	4.76434e-06	0.000561917	Vitvi12g00200	-2.44957	2.04618e-14	3.61465e-12	Vitvi19g01308	2.8627	3.92023e-08	7.12073e-06
Vitvi12g00401	1.04556	9.02e-05	0.00936513	0.707556	2.49515e-06	0.000330637	0.815897	0.0326057	0.128132	2.67021	2.34385e-28	1.81649e-24	1.13755	1.21e-08	2.81e-06	0.708728	1.66621e-09	7.29931e-08	0.876075	4.10035e-12	3.03789e-10	0.818613	4.7023e-06	4.55336e-05	0.0886974	0.694673	0.897192	-0.0044602	0.976771	0.996454	0.0575187	0.878412	0.918679	-1.84899	1.56372e-24	4.75974e-22	Vitvi03g00534	2.6684	5.03771e-06	0.000589145	Vitvi04g01887	-5.27435	2.44656e-14	4.28817e-12	Vitvi01g00552	-1.08176	4.04227e-08	7.28548e-06
Vitvi10g00992	-1.10844	9.11e-05	0.00937026	0.055118	0.874813	0.986375	-0.629489	0.00265184	0.0229884	0.134763	0.667661	0.845992	-0.269996	0.214905	0.77761	0.555175	0.0114786	0.0541165	1.11689	2.2211e-06	3.43618e-05	1.22531	2.52649e-05	0.000200391	0.831946	0.00792219	0.0977085	0.495988	0.190768	0.821596	1.74103	2.52614e-12	6.49392e-11	1.09508	0.000153342	0.00116442	Vitvi01g00557	-2.84983	5.0912e-06	0.000591183	Vitvi14g00487	-4.72784	2.70173e-14	4.6987e-12	Vitvi08g01235	3.23806	4.2462e-08	7.59417e-06
Vitvi17g01251	1.06253	9.19e-05	0.00940663	0.566355	0.00402571	0.0739096	1.36949	0.0368396	0.138652	2.08784	0.0360401	0.242523	1.07044	5e-08	9.37e-06	0.632927	0.000133932	0.00140887	-0.0736107	0.775762	0.870628	0.0144413	0.956797	0.976322	0.00311498	0.991504	0.997817	0.0599203	0.808072	0.98172	-1.45176	0.0908089	0.166058	-2.06948	0.0388063	0.097339	Vitvi12g01901	-2.78344	5.22804e-06	0.000600878	Vitvi18g00763	-1.67332	3.02523e-14	5.22085e-12	Vitvi12g00086	-3.05967	4.31343e-08	7.65552e-06
Vitvi05g00403	-1.15642	9.23e-05	0.00940744	0.244578	0.343454	0.817666	-0.430233	0.01304	0.0707329	0.283423	0.270615	0.55942	-0.161458	0.475915	0.949532	0.619954	0.00082701	0.00648807	1.28453	9.56253e-08	2.23837e-06	1.26561	3.13071e-08	5.2324e-07	0.987401	0.00155016	0.0370157	0.371022	0.221528	0.836783	1.7086	1.11911e-14	4.28491e-13	0.984175	0.00175991	0.0084481	Vitvi12g00469	-2.33743	5.29545e-06	0.000605536	Vitvi18g01180	-2.14762	3.28415e-14	5.62441e-12	Vitvi15g00642	-3.27756	4.38629e-08	7.72585e-06
Vitvi18g00190	-1.31769	9.39e-05	0.00948094	-0.228785	0.549014	0.915738	-2.37746	0.000477302	0.00624025	-0.918414	0.405045	0.669793	-0.83342	0.0468927	0.420405	0.369219	0.389506	0.63686	0.29105	0.68441	0.80911	0.562676	0.595867	0.736471	0.47322	0.141646	0.46052	0.590125	0.0709418	0.645547	2.66018	1.84365e-10	3.27477e-09	1.49161	0.000195913	0.00141335	Vitvi12g02444	-1.48465	5.37174e-06	0.000611157	Vitvi19g00405	-4.13247	3.87044e-14	6.57829e-12	Vitvi08g01349	-4.11508	4.73296e-08	8.27379e-06
Vitvi18g00422	-1.07768	9.65e-05	0.00965175	-0.468175	0.0534316	0.386529	0.228574	0.522931	0.704792	0.0441031	0.903882	0.962149	-0.873673	0.00107166	0.0361564	-0.491109	0.0452486	0.153751	0.320137	0.372789	0.562644	0.178214	0.50308	0.661982	0.199357	0.39894	0.732728	-0.0276191	0.901149	0.989781	0.0837383	0.695931	0.785465	0.136593	0.681172	0.790969	Vitvi08g01701	-1.3759	5.64335e-06	0.000638415	Vitvi04g00512	-3.59821	3.92787e-14	6.6257e-12	Vitvi05g00166	-4.92137	4.8975e-08	8.49752e-06
Vitvi09g00478	1.40933	9.63e-05	0.00965175	-1.36324	0.0713096	0.449215	-0.445716	0.118219	0.288602	-0.826503	0.20589	0.492957	0.139846	0.626512	0.976097	-1.46964	5.32672e-13	4.74598e-11	-1.71647	7.86929e-12	5.55829e-10	-1.58008	7.73084e-13	3.32117e-11	-1.27305	7.31832e-06	0.00106818	-0.113718	0.876878	0.98833	-1.27711	4.30606e-09	5.84605e-08	-0.748234	0.244961	0.388933	Vitvi14g01745	1.50577	5.79047e-06	0.000648964	Vitvi01g00483	-2.22444	4.15488e-14	6.95632e-12	Vitvi01g01971	-2.26212	5.02777e-08	8.65894e-06
Vitvi13g00784	-1.18285	9.87e-05	0.00969562	0.379913	0.24528	0.745281	-0.760965	0.0194391	0.0924724	-0.383132	0.344339	0.623316	0.138598	0.525289	0.962552	1.1827	1.43773e-10	7.90584e-09	2.58281	7.07865e-19	1.66499e-16	2.90378	1.05961e-18	1.28892e-16	1.31539	5.52934e-05	0.00429108	0.799151	0.0302373	0.471462	3.33662	3.21325e-30	7.83137e-28	3.28634	7.6551e-22	1.72677e-19	Vitvi05g00555	-3.65296	6.02191e-06	0.000667611	Vitvi02g00429	-3.94022	4.48845e-14	7.45914e-12	Vitvi04g02190	-3.34025	5.2259e-08	8.86877e-06
Vitvi01g00344	-2.05381	0.000102341	0.00996694	0.190209	0.753828	0.962731	-2.08227	2.59857e-07	9.93712e-06	-0.689466	0.27638	0.565157	-0.0494553	0.93383	0.997226	0.630763	0.231829	0.467283	2.13915	0.000102946	0.00090936	1.84126	0.000662173	0.00338164	1.99963	0.000211967	0.0113668	0.436633	0.525407	0.93644	4.20987	1.69527e-35	6.61076e-33	2.53423	5.10421e-05	0.000470116	Vitvi07g02228	-2.36618	6.04575e-06	0.000667611	Vitvi12g00475	-1.44854	4.60578e-14	7.59785e-12	Vitvi02g00096	-6.34599	5.20704e-08	8.86877e-06
Vitvi04g00641	-1.05164	0.000101942	0.00996694	-1.18868	0.262574	0.761559	-2.61589	0.0431356	0.153879	-0.850859	NA	NA	-0.647279	0.0565628	0.462496	0.383147	0.38846	0.635676	-0.75175	0.450417	0.630912	-0.604048	NA	NA	0.39882	0.128832	0.438622	1.56578	0.106748	0.724797	1.8644	4.53399e-10	7.51623e-09	0.264349	0.472228	0.617741	Vitvi04g01360	-3.24329	6.43549e-06	0.00070035	Vitvi13g02457	-4.20293	4.81766e-14	7.88935e-12	Vitvi02g00429	-3.0643	5.30917e-08	8.9448e-06
Vitvi05g01384	-1.2633	0.000104416	0.0100633	-0.136421	0.580412	0.923241	-1.74622	0.00167387	0.0164418	-2.03157	7.67103e-09	1.69859e-06	-0.238181	0.614136	0.975277	0.379755	0.429248	0.673428	-0.00360795	0.995182	0.997364	0.0885303	0.821416	0.897656	1.0162	0.00997407	0.110522	0.512535	0.115939	0.740979	1.73982	7.69089e-07	6.47429e-06	2.125	1.73471e-06	2.56441e-05	Vitvi17g00550	-3.58557	6.69854e-06	0.000717243	Vitvi19g01484	-4.78551	5.81709e-14	9.39166e-12	Vitvi18g00667	-2.51822	5.70149e-08	9.53667e-06
Vitvi11g01499	-1.1841	0.000104702	0.0100633	-0.746948	0.0099591	0.136314	-1.48465	0.00025757	0.0037652	-1.07771	0.00229028	0.0471804	-0.657872	5.04e-05	0.00323316	-0.32193	0.0960811	0.262825	1.24159	0.000740081	0.00472462	1.28226	5.1813e-07	6.3771e-06	0.520187	0.0843598	0.353881	0.420203	0.115563	0.740155	2.71652	2.88014e-32	8.79554e-30	2.36058	3.16409e-18	4.5419e-16	Vitvi08g00823	-2.07669	6.81214e-06	0.000723854	Vitvi01g00244	-3.26014	5.81877e-14	9.39166e-12	Vitvi07g00110	-3.22596	6.37459e-08	1.05294e-05
Vitvi18g00221	4.26388	0.000104668	0.0100633	-4.92757	0.000244858	0.0101676	-0.851215	0.462631	0.654917	-1.51536	0.412899	0.676097	0.730702	0.574954	0.967701	-3.93592	4.09009e-05	0.000513427	-4.62612	0.00496035	0.0223986	-5.28032	0.0257304	0.0699988	-3.53539	8.48776e-05	0.00580963	0.985478	0.502432	0.931193	-3.77878	4.22426e-07	3.75216e-06	-3.74984	4.79831e-05	0.000445679	Vitvi02g01505	-2.63908	7.32643e-06	0.000774847	Vitvi00g01243	-1.88598	6.45351e-14	1.03418e-11	Vitvi06g00561	-3.21992	6.38556e-08	1.05294e-05
Vitvi19g01865	2.26659	0.000106669	0.0101635	-2.3649	0.000143932	0.00679739	-0.26332	0.622804	0.777466	1.88679	0.0605324	0.303571	-1.18885	0.0164858	0.235877	-3.10464	1.02038e-10	5.7993e-09	-4.16683	2.68473e-13	2.50165e-11	-3.90138	9.82979e-09	1.84651e-07	-3.45914	8.23827e-08	2.88209e-05	-0.743954	0.276892	0.861312	-3.90679	4.70968e-12	1.14785e-10	-5.78499	1.35419e-12	8.57447e-11	Vitvi18g02452	-7.03174	8.40642e-06	0.000880798	Vitvi07g00314	-2.01904	6.59304e-14	1.04904e-11	Vitvi04g01432	-1.94232	6.51936e-08	1.06743e-05
Vitvi12g00475	-1.31573	0.000110433	0.0103881	-0.0598546	0.866329	0.985442	-1.44854	4.60578e-14	7.59785e-12	-0.49733	0.0916291	0.359594	-0.461902	0.0110796	0.183344	-0.101872	0.517329	0.743075	-0.244151	0.236565	0.415429	-0.153298	0.564741	0.712291	0.84735	0.0133223	0.129867	-0.0463962	0.900363	0.989781	1.19778	1.07316e-14	4.12766e-13	0.344893	0.0753831	0.161849	Vitvi18g02763	1.03232	8.52671e-06	0.000881107	Vitvi09g00596	-2.35777	6.94954e-14	1.09798e-11	Vitvi18g02031	-1.90247	7.00549e-08	1.139e-05
Vitvi18g00667	-1.0421	0.000110441	0.0103881	-1.73528	4.16302e-10	1.56301e-07	-2.61199	4.09522e-17	1.14845e-14	-2.51822	5.70149e-08	9.53667e-06	-0.560231	0.0153991	0.227076	-1.17145	2.18231e-12	1.70134e-10	-0.74225	3.14293e-07	6.33476e-06	-0.362233	0.0113441	0.0359208	0.477637	0.00385529	0.0638397	0.557963	0.0258421	0.440361	1.86236	5.44127e-11	1.07159e-09	2.15818	1.6701e-06	2.4805e-05	Vitvi15g01148	-3.84426	8.59555e-06	0.000882417	Vitvi01g01971	-2.36846	7.04178e-14	1.10477e-11	Vitvi08g01366	-2.27915	7.31961e-08	1.18181e-05
Vitvi09g00108	1.21977	0.000109714	0.0103881	0.469362	0.11768	0.566934	1.38642	0.438598	0.635368	0.746714	NA	NA	0.531337	0.00646026	0.129903	0.181292	0.433848	0.677262	-1.24275	0.485701	0.661369	-2.10599	0.232119	0.384175	-0.695133	0.0456603	0.257511	-0.295243	0.332013	0.881151	-2.62886	4.05089e-20	3.1981e-18	-2.83466	2.6006e-18	3.84219e-16	Vitvi05g00769	-3.6061	8.89769e-06	0.000902875	Vitvi18g02836	-3.2764	7.75932e-14	1.20889e-11	Vitvi05g00256	-1.50168	7.81901e-08	1.24515e-05
Vitvi13g02328	1.41332	0.000115239	0.0107932	1.56362	2.07907e-07	4.003e-05	1.14514	0.0664739	0.202435	1.68764	0.0270153	0.21035	1.62915	1.73e-11	7.79e-09	1.74288	6.72179e-11	3.97273e-09	0.267115	0.609601	0.758146	0.510881	0.360014	0.526529	0.210413	0.627761	0.868247	0.172294	0.618477	0.953653	-0.880242	0.0590746	0.11673	-1.16815	0.0512117	0.120343	Vitvi13g01782	1.54904	9.33552e-06	0.000943055	Vitvi18g00839	-2.89882	8.25672e-14	1.27751e-11	Vitvi12g02559	-5.35307	7.80015e-08	1.24515e-05
Vitvi18g00177	-1.04671	0.000120568	0.0111971	-0.439082	0.185962	0.68294	-2.89226	6.90397e-18	2.06521e-15	-1.17638	0.00081991	0.0229397	-0.602231	0.000601477	0.0238351	-0.20013	0.265093	0.506466	-0.549576	0.0471263	0.128849	-0.341054	0.0551023	0.127292	0.437652	0.112991	0.409391	0.233967	0.488801	0.928591	2.3352	1.09904e-18	7.27349e-17	0.839232	0.0196527	0.0571944	Vitvi05g00394	-2.6737	9.73186e-06	0.000978703	Vitvi08g02225	-3.07185	8.8769e-14	1.36406e-11	Vitvi03g01815	-3.5234	7.90622e-08	1.25047e-05
Vitvi05g00852	1.65416	0.00012537	0.0115456	-2.15742	0.000156242	0.00727203	-0.162963	0.816252	0.902232	0.678709	0.524765	0.757044	-1.16644	0.00215496	0.0609781	-3.09164	1.14697e-12	9.50459e-11	-4.13683	1.12074e-14	1.3348e-12	-4.43988	6.79693e-16	4.89498e-14	-2.82541	6.29923e-09	3.55987e-06	-0.939583	0.0882084	0.692811	-3.97622	5.54034e-15	2.2185e-13	-5.11271	4.39998e-10	1.70754e-08	Vitvi08g01056	-1.02382	9.78335e-06	0.000979509	Vitvi06g00668	-3.39075	9.49616e-14	1.44929e-11	Vitvi06g00407	-2.22598	8.14102e-08	1.27891e-05
Vitvi02g01323	-1.4816	0.000126488	0.0115519	-0.254721	0.401761	0.853056	-0.91015	6.76589e-06	0.000171131	-0.415525	0.0903884	0.358121	-0.692062	0.0849639	0.549487	0.112848	0.77255	0.898696	0.429582	0.271267	0.455786	0.965756	0.0133206	0.0409261	0.780477	0.0817536	0.348655	0.364227	0.338115	0.883434	1.33535	0.000462327	0.00187288	1.38347	0.00200242	0.00935449	Vitvi01g00441	1.40662	9.86789e-06	0.000983602	Vitvi17g00276	-4.14058	1.24519e-13	1.88756e-11	Vitvi13g01854	-3.73534	8.76965e-08	1.3513e-05
Vitvi12g02448	-1.21469	0.000126118	0.0115519	-1.35622	1.04617e-05	0.00101146	-2.19842	7.73743e-06	0.000190757	-1.38979	0.020528	0.180857	-0.503241	0.0564253	0.46225	-0.985567	8.40203e-06	0.00013196	0.574971	0.220245	0.396072	0.953575	0.070972	0.155794	0.707121	0.00823011	0.0996604	0.364934	0.208207	0.832414	2.76155	1.6779e-23	2.01563e-21	2.34234	7.2369e-17	8.79005e-15	Vitvi09g00450	1.67371	9.96897e-06	0.000989299	Vitvi05g00675	-3.13172	1.25735e-13	1.8932e-11	Vitvi17g00316	-4.08376	8.77616e-08	1.3513e-05
Vitvi17g01455	-2.37332	0.00013418	0.0120543	1.06318	0.013478	0.166115	-0.154495	0.640334	0.789683	0.358712	0.565167	0.783946	-0.941932	0.147612	0.68286	1.94541	8.46513e-06	0.000132688	2.5687	3.44347e-09	1.19008e-07	2.70687	4.30973e-06	4.21954e-05	1.4296	0.0123406	0.124064	0.873265	0.0954263	0.701572	2.71956	9.29922e-14	2.95373e-12	2.35686	1.06678e-05	0.000124832	Vitvi16g01336	-1.36951	1.01519e-05	0.000994315	Vitvi04g00031	-2.29228	1.81572e-13	2.71571e-11	Vitvi06g01723	-2.25313	9.69998e-08	1.48371e-05
Vitvi06g01539	2.33949	0.000135515	0.0121151	-2.92467	1.18494e-05	0.00110625	-2.62425	0.00691299	0.0454818	-2.69531	0.0717236	0.324267	-0.662663	0.203482	0.767378	-3.27401	7.38974e-31	6.25488e-28	-5.37909	5.84852e-16	8.50301e-14	-6.21279	0.000187746	0.00114511	-3.00479	5.19638e-20	3.81761e-16	-0.360838	0.565461	0.944253	-2.7531	4.57449e-16	2.15921e-14	-3.49963	6.95562e-28	2.92878e-25	Vitvi07g01711	1.18747	1.01234e-05	0.000994315	Vitvi01g01808	-1.36119	1.85155e-13	2.75097e-11	Vitvi02g01288	-4.27808	1.0023e-07	1.5216e-05
Vitvi05g02172	-1.26721	0.000142468	0.0124929	-0.125525	0.771224	0.967109	0.573518	0.166812	0.355225	0.846687	0.0599635	0.301894	-0.358359	0.294712	0.859293	0.604559	0.0475678	0.159705	1.43897	0.00098791	0.00600605	1.79366	1.39973e-08	2.5183e-07	0.903793	0.00620473	0.0847288	0.726084	0.120193	0.747435	0.856483	0.00219713	0.00713983	0.950062	0.0340047	0.0880356	Vitvi06g00783	1.27216	1.00928e-05	0.000994315	Vitvi07g03026	-2.25573	2.44956e-13	3.61552e-11	Vitvi12g00300	-5.64634	1.0144e-07	1.5216e-05
Vitvi07g01607	-1.05285	0.000145969	0.0127491	0.126496	0.567262	0.920722	-0.592467	0.037774	0.140921	-0.284953	0.301177	0.586342	0.0461661	0.85116	0.994567	0.81895	8.34814e-05	0.000948926	1.81824	1.67515e-12	1.32274e-10	2.07573	1.43776e-17	1.42633e-15	1.09418	8.78873e-05	0.00599702	0.687993	0.00660393	0.224129	2.40407	9.14156e-19	6.11375e-17	2.36241	1.62863e-16	1.91375e-14	Vitvi15g00874	-5.29551	1.02851e-05	0.001003	Vitvi08g01366	-3.35174	2.64299e-13	3.87551e-11	Vitvi06g01683	4.49917	1.01398e-07	1.5216e-05
Vitvi17g00258	-1.12675	0.000156339	0.0135422	0.117322	0.736897	0.961108	-0.563502	0.0674939	0.204312	-0.535191	0.205553	0.492489	-0.458283	0.148107	0.683974	0.294527	0.283942	0.52726	1.20281	6.13519e-05	0.000592653	1.39948	5.73689e-05	0.000414001	0.661125	0.0225003	0.173515	0.172795	0.649362	0.95626	1.75933	1.25289e-09	1.88693e-08	1.93614	2.81326e-07	5.30405e-06	Vitvi12g02448	-1.35622	1.04617e-05	0.00101146	Vitvi18g00642	-10.0725	2.84987e-13	4.15175e-11	Vitvi07g02131	-2.12229	1.05347e-07	1.57008e-05
Vitvi14g01262	-1.12103	0.000156895	0.0135422	-0.0344624	0.95655	0.99539	-0.0086323	0.974578	0.986569	0.306743	0.569221	0.786577	-0.374592	0.100124	0.583624	0.849709	0.00627436	0.0335776	1.29077	2.24257e-06	3.46055e-05	1.3443	5.96515e-12	2.16057e-10	0.740835	0.00941263	0.107101	0.880533	0.0288039	0.463877	1.29254	9.2483e-11	1.73642e-09	1.04057	0.0557659	0.128487	Vitvi08g01617	1.14752	1.0563e-05	0.00101689	Vitvi11g00080	-1.69765	4.03698e-13	5.84321e-11	Vitvi18g00289	-5.67346	1.06259e-07	1.57358e-05
Vitvi04g00421	1.50593	0.000163559	0.0138994	0.619882	0.144874	0.617984	-0.148559	0.779772	0.883112	1.01168	0.103006	0.376318	1.41972	9.71e-05	0.00564479	0.368171	0.258945	0.499956	-0.847941	0.0996307	0.22508	-0.572117	0.273836	0.434231	-0.0899785	0.836394	0.949674	-0.258445	0.59868	0.952573	-0.704113	0.084385	0.156593	-1.57826	0.00111554	0.00584362	Vitvi08g01116	-2.57797	1.0834e-05	0.00102978	Vitvi05g00372	-1.07108	4.13506e-13	5.90892e-11	Vitvi13g00369	2.81174	1.12766e-07	1.65938e-05
Vitvi12g02469	-2.32195	0.000167544	0.014071	-0.196884	0.741722	0.961478	-3.16171	8.07037e-20	2.9203e-17	-2.35792	3.06279e-05	0.00189388	-0.616855	0.257733	0.824971	0.737928	0.0745021	0.22063	1.06123	0.0135874	0.0498836	0.792644	0.193543	0.335703	1.6993	0.0076224	0.0956707	0.935154	0.178338	0.81198	4.21919	1.72723e-23	2.0651e-21	3.15499	2.75112e-10	1.11029e-08	Vitvi18g00289	-3.16586	1.1884e-05	0.00110625	Vitvi06g01683	3.24442	4.11081e-13	5.90892e-11	Vitvi14g01532	-4.32593	1.25193e-07	1.83065e-05
Vitvi12g00624	2.36283	0.000168166	0.014071	-2.29167	0.00447402	0.079673	-0.614491	0.622757	0.777466	-2.16693	0.0269945	0.210269	-0.65922	0.230581	0.793672	-3.10679	1.35153e-07	3.58291e-06	-4.15498	1.85856e-05	0.000212999	-5.21542	1.12028e-09	2.54556e-08	-3.02524	2.33244e-05	0.00239102	-0.820199	0.314021	0.876963	-3.5346	2.33617e-07	2.22948e-06	-3.04862	3.28067e-05	0.00032313	Vitvi06g01539	-2.92467	1.18494e-05	0.00110625	Vitvi05g00161	-1.85319	4.7192e-13	6.70097e-11	Vitvi10g02283	-4.87396	1.34249e-07	1.94447e-05
Vitvi01g00081	-1.18612	0.000170718	0.0141259	0.0994364	0.639977	0.939356	-0.450188	0.0348842	0.13388	0.35306	0.0908238	0.358393	-0.364255	0.116049	0.621018	0.284942	0.119101	0.302703	0.976309	7.53576e-06	9.83668e-05	0.99304	7.97425e-08	1.20477e-06	0.814864	0.00896204	0.104676	0.179684	0.462938	0.920178	1.42095	4.32218e-12	1.06363e-10	0.642782	0.00711091	0.0257047	Vitvi02g00226	2.9081	1.27281e-05	0.00116555	Vitvi12g02758	-4.73857	4.85372e-13	6.84863e-11	Vitvi14g02886	2.03268	1.3465e-07	1.94447e-05
Vitvi05g00377	2.55358	0.000170354	0.0141259	-1.78027	0.0132429	0.164819	-6.41316	6.21799e-08	2.77337e-06	-2.61142	0.00135536	0.0332406	0.338292	0.573382	0.96724	-2.03163	0.00113782	0.00847197	-4.55051	9.35094e-06	0.0001183	0.114809	0.88389	0.936031	-2.2178	0.000518412	0.0194316	-0.256299	0.696353	0.963899	1.86518	0.02536	0.0575574	2.7215	2.81909e-05	0.000283977	Vitvi19g00775	-1.15335	1.33064e-05	0.00119902	Vitvi14g02013	-2.11697	4.8899e-13	6.85656e-11	Vitvi07g02132	-4.56069	1.53333e-07	2.20061e-05
Vitvi18g00385	2.36509	0.000175278	0.0143415	-2.12054	0.000687976	0.022077	-2.23531	0.0617711	0.193175	-1.69105	0.144647	0.427971	-1.35785	0.0663652	0.499989	-3.11822	4.47877e-05	0.000556326	-7.5303	4.70856e-17	8.09038e-15	-7.62943	5.13646e-19	6.55043e-17	-3.72405	0.000189998	0.0105746	-1.00099	0.290649	0.869693	-5.29351	2.36824e-17	1.29092e-15	-5.93072	2.22585e-13	1.58853e-11	Vitvi02g01334	-2.40431	1.3677e-05	0.00122004	Vitvi04g01819	-1.78827	5.12666e-13	7.14388e-11	Vitvi13g01823	-1.40552	1.55855e-07	2.22308e-05
Vitvi14g01841	-1.09582	0.000180208	0.0146903	1.0022	0.000524181	0.0180003	0.266532	0.464059	0.656276	1.33811	0.0488095	0.275576	0.0227229	0.920943	0.997226	1.4921	9.12554e-12	6.23272e-10	1.4029	1.27218e-07	2.88316e-06	1.51531	6.77318e-05	0.000479127	1.11185	0.000248681	0.0124566	0.484878	0.121895	0.74954	1.1338	0.00103106	0.00374148	0.182682	0.770372	0.853194	Vitvi10g02225	1.23984	1.37023e-05	0.00122004	Vitvi18g00879	-2.75069	5.32824e-13	7.37896e-11	Vitvi05g00548	-1.9546	1.59005e-07	2.25419e-05
Vitvi08g01761	3.12448	0.000184668	0.0149983	-3.74714	0.000594954	0.0198556	2.25025	0.572841	NA	NA	NA	NA	-1.3318	0.085551	0.550738	-4.25911	2.60639e-06	4.76999e-05	-6.44929	2.39898e-07	5.04516e-06	-8.8064	2.2662e-08	3.90102e-07	-4.45792	5.73906e-06	0.000878395	-0.515861	0.626226	0.954861	-8.64979	1.31205e-08	1.62783e-07	-8.65327	1.30136e-07	2.71939e-06	Vitvi05g01890	-2.36618	1.40103e-05	0.00124256	Vitvi16g01381	-2.38778	5.46837e-13	7.52656e-11	Vitvi07g02581	-5.2457	1.67079e-07	2.35429e-05
Vitvi08g01735	-1.73576	0.000186543	0.0150949	1.45057	0.0001149	0.0057647	0.166861	0.793682	0.889779	2.05254	0.163441	0.450184	0.172263	0.748002	0.989795	2.33083	2.63705e-10	1.36757e-08	1.6321	0.00737362	0.030864	1.7102	0.00173473	0.00766021	1.89767	7.99196e-05	0.00552476	0.873843	0.0954571	0.701572	1.46587	0.013217	0.0332188	-0.338429	0.827592	0.89219	Vitvi06g00381	-2.98155	1.43949e-05	0.00127166	Vitvi17g00406	-4.77772	6.40709e-13	8.76482e-11	Vitvi10g00451	-2.74381	1.7554e-07	2.45862e-05
Vitvi04g00047	-1.44549	0.000195408	0.0155268	-0.598079	0.0652915	0.428436	-2.33144	2.48651e-30	3.28147e-27	-1.29652	1.69491e-06	0.000169127	-0.216996	0.280246	0.845602	0.0567194	0.782023	0.903325	0.966769	8.1462e-07	1.45544e-05	0.914803	6.81178e-05	0.000480807	1.22358	0.00233361	0.0468422	0.650622	0.0534008	0.584374	3.29335	7.0543e-46	6.62242e-43	2.21312	1.42784e-15	1.40362e-13	Vitvi02g00605	-3.10244	1.47916e-05	0.0013016	Vitvi15g00893	-1.04609	6.93935e-13	9.43541e-11	Vitvi01g00784	-1.78163	1.77893e-07	2.47666e-05
Vitvi12g02499	-1.10596	0.00019887	0.0156887	-0.104617	0.802784	0.974599	-0.752945	0.00588864	0.0407878	-0.281717	0.560069	0.780765	-0.165521	0.569587	0.96724	0.438725	0.120127	0.304415	-0.041329	0.896622	0.944572	-0.285215	0.386746	0.553821	0.932488	0.00907377	0.105185	0.53978	0.252908	0.853188	0.706349	0.0434099	0.0903301	-0.000212372	0.999683	0.999802	Vitvi06g00136	-1.105	1.52045e-05	0.00133273	Vitvi01g02000	-2.84658	7.29628e-13	9.86097e-11	Vitvi01g01459	-1.81745	1.79961e-07	2.4806e-05
Vitvi17g00384	-1.72883	0.000204034	0.0158685	-0.436013	0.334301	0.813732	-0.996551	0.0016717	0.016435	0.0642684	0.869625	0.947814	-0.646803	0.102747	0.58962	-0.283	0.362379	0.610014	0.290396	0.328053	0.516926	0.543968	0.0739217	0.160613	1.07559	0.010174	0.111735	0.149101	0.745441	0.971855	1.2817	3.35699e-05	0.000186029	0.483621	0.199646	0.336078	Vitvi02g01408	-1.12723	1.59868e-05	0.00138514	Vitvi14g01529	-2.78857	7.46603e-13	1.003e-10	Vitvi02g01286	-2.41847	1.8031e-07	2.4806e-05
Vitvi06g00629	-1.16048	0.000203339	0.0158685	-0.76388	0.00376805	0.0702092	-0.405752	0.37744	0.582464	-0.338722	0.522317	0.75521	-1.24914	3.32e-10	1.04e-07	-0.870318	5.75309e-08	1.688e-06	-0.249022	0.581961	0.736952	0.865118	0.0277435	0.0741848	-0.094482	0.756	0.921808	-0.110355	0.694402	0.963882	0.145463	0.441028	0.566586	1.20442	0.00206632	0.00959622	Vitvi06g01881	-2.07028	1.62523e-05	0.00140274	Vitvi18g00164	-3.91223	8.14703e-13	1.08797e-10	Vitvi06g00317	-5.11805	1.85159e-07	2.53232e-05
Vitvi12g02324	-1.05072	0.000206954	0.016039	-0.255497	0.226644	0.72875	-0.146881	0.677401	0.813788	0.0218837	0.956735	0.98286	-0.456996	0.015622	0.228677	-0.129886	0.497998	0.727664	1.30556	0.00028294	0.00213279	1.35397	1.20719e-05	0.000105334	0.587888	0.0495545	0.269984	0.121088	0.593408	0.951925	1.44429	4.22813e-14	1.44825e-12	1.33252	6.93889e-05	0.000605541	Vitvi13g00004	-1.05083	1.69093e-05	0.00144286	Vitvi18g00809	-1.60023	9.10405e-13	1.20858e-10	Vitvi10g01121	-4.72663	1.89634e-07	2.57836e-05
Vitvi19g00470	1.37657	0.000208505	0.0161024	-1.54394	0.000176786	0.00796491	0.241693	0.729595	0.849496	0.789859	0.394722	0.661807	-0.619839	0.112508	0.613364	-2.1479	3.82524e-09	1.53139e-07	-3.69951	9.01606e-11	4.85405e-09	-4.23685	3.12909e-12	1.20585e-10	-2.00068	7.44156e-07	0.000180233	-0.60875	0.186318	0.819694	-3.94858	4.3999e-17	2.32342e-15	-5.02624	9.77715e-16	1.00411e-13	Vitvi01g00737	3.48505	1.73217e-05	0.00147247	Vitvi02g01288	-5.83879	9.28416e-13	1.22524e-10	Vitvi03g01805	-3.27764	2.09178e-07	2.79506e-05
Vitvi11g01072	-1.39089	0.000210272	0.0161822	-0.545789	0.215848	0.720259	-2.11748	9.08909e-08	3.92142e-06	-0.467497	0.458533	0.710412	-0.33172	0.437542	0.936879	0.20238	0.564808	0.77753	0.962773	0.00766866	0.031775	1.31094	0.000985873	0.00474071	1.05549	0.00157753	0.0372323	0.745665	0.11571	0.74037	3.07412	2.35391e-14	8.46305e-13	1.77989	0.0048503	0.0190129	Vitvi03g00141	-3.77176	1.74128e-05	0.00147466	Vitvi13g00974	-2.45191	1.13347e-12	1.48711e-10	Vitvi08g01497	1.18369	2.08445e-07	2.79506e-05
Vitvi12g02016	-2.36419	0.000213047	0.0163386	1.38086	0.0234182	0.236215	0.0505401	0.935692	0.96792	1.61441	0.293033	0.580005	0.212565	0.821905	0.993958	2.76038	8.71207e-06	0.000136288	2.46394	0.00250587	0.012906	2.48227	0.00116487	0.00545488	2.57305	0.00084248	0.0263379	1.37089	0.15971	0.793113	2.41338	0.00257929	0.00820909	0.868612	0.630344	0.750593	Vitvi01g00034	-1.54802	1.75864e-05	0.00147824	Vitvi16g01342	-1.52106	1.15898e-12	1.51173e-10	Vitvi18g00596	-3.00842	2.29833e-07	3.0535e-05
Vitvi11g00083	-1.3605	0.000219237	0.0166525	-0.31832	0.272095	0.768003	-1.40915	0.000134865	0.0022215	-0.972179	0.0650282	0.312365	-0.0285165	0.923108	0.997226	0.449247	0.0797063	0.231075	1.5901	2.22035e-08	6.12642e-07	1.79165	1.64353e-07	2.28466e-06	1.32517	0.000339303	0.0149865	0.762493	0.0156052	0.35146	2.99114	4.85789e-17	2.55462e-15	2.764	1.97755e-08	5.22603e-07	Vitvi16g00655	-2.61129	1.93382e-05	0.00161345	Vitvi05g00621	-1.28661	1.1907e-12	1.54413e-10	Vitvi19g02257	-1.99339	2.63367e-07	3.47914e-05
Vitvi09g01641	-1.21045	0.00021941	0.0166525	-0.58064	0.0800278	0.476538	-1.13026	2.06017e-05	0.000438518	-0.905126	0.00752701	0.0987724	-0.239307	0.289046	0.85352	-0.293572	0.186811	0.407756	0.413104	0.143162	0.293509	0.550787	0.0967966	0.197868	0.964325	0.00349685	0.060263	0.282119	0.402842	0.900485	1.53515	6.28005e-16	2.90475e-14	1.45665	4.14174e-14	3.37538e-12	Vitvi03g01463	1.82131	1.96695e-05	0.00163503	Vitvi04g00173	-1.87994	1.24651e-12	1.60721e-10	Vitvi12g02758	-2.91355	2.88721e-07	3.79252e-05
Vitvi10g02216	-1.84769	0.000227597	0.0171555	-0.794547	0.0636369	0.423418	-1.93531	6.01447e-06	0.000154919	-1.45129	0.000169037	0.00694365	-0.560339	0.0306496	0.338045	-0.208404	0.40081	0.646394	1.7142	1.10023e-05	0.000136111	1.76954	4.15093e-08	6.73252e-07	1.27919	0.010222	0.111735	0.580927	0.170456	0.804203	3.63974	6.89159e-38	3.42512e-35	3.22097	3.31175e-32	2.0917e-29	Vitvi06g00615	5.96083	2.11779e-05	0.00173482	Vitvi11g00786	-1.57146	1.31623e-12	1.6874e-10	Vitvi13g02457	-2.76625	3.15402e-07	4.0967e-05
Vitvi04g00289	-1.73734	0.000228468	0.0171624	0.0284537	0.947434	0.994232	-0.225922	0.536469	0.715302	0.184387	0.752024	0.891038	-0.472957	0.348585	0.89717	0.889882	0.0338771	0.124075	2.21774	1.7189e-05	0.000199348	2.5129	1.79664e-06	1.92123e-05	1.25807	0.0196986	0.160978	0.858536	0.128092	0.759956	2.43711	2.94361e-09	4.12903e-08	2.327	0.000236494	0.00165871	Vitvi16g01923	-2.22674	2.20559e-05	0.00178084	Vitvi01g02001	-3.53316	1.43499e-12	1.8292e-10	Vitvi12g00478	-3.45986	3.77942e-07	4.88174e-05
Vitvi07g00349	3.35679	0.00022968	0.0171948	-4.29649	1.12037e-06	0.000168257	-2.08016	0.606742	NA	NA	NA	NA	-1.76771	0.138317	0.669149	-4.88622	1.40387e-09	6.27767e-08	-9.92003	6.98113e-07	1.27167e-05	-9.81885	2.90523e-10	7.40609e-09	-5.12173	8.89219e-05	0.00603027	-0.592506	0.662813	0.958005	-7.84669	7.50909e-09	9.77068e-08	-9.66595	4.33819e-09	1.32527e-07	Vitvi08g02035	-1.94063	2.26578e-05	0.00182291	Vitvi16g00964	-4.47603	1.52503e-12	1.93299e-10	Vitvi17g00278	1.27492	3.81164e-07	4.89617e-05
Vitvi01g00302	-1.1817	0.000237216	0.0176323	-1.18865	0.013278	0.165073	-3.42402	1.36303e-14	2.5483e-12	-2.71648	2.03889e-11	9.11621e-09	-0.396772	0.0336873	0.357999	-0.117982	0.474924	0.711128	0.437536	0.214167	0.388515	0.362488	0.200457	0.344826	0.780706	0.0127129	0.126383	1.06584	0.0315367	0.479709	3.85536	1.17456e-30	3.00723e-28	3.08335	2.74552e-22	6.6695e-20	Vitvi10g00693	1.4215	2.28057e-05	0.00182827	Vitvi01g00934	-4.13599	1.5956e-12	2.01109e-10	Vitvi14g00473	-1.77337	3.87143e-07	4.94564e-05
Vitvi06g01599	1.48125	0.000237929	0.0176323	-1.3996	0.0735439	0.455895	-1.69415	1.8505e-05	0.000401509	-2.37509	0.0722702	0.325195	-1.49478	0.13809	0.668642	-4.42158	7.19847e-05	0.000836703	-2.22147	0.00397641	0.0188047	-0.0320246	0.967068	0.981795	-2.97644	0.0027322	0.0519403	-3.02828	0.00819159	0.24557	-0.530867	0.491434	0.612469	2.35048	0.111093	0.217116	Vitvi15g00875	-5.40175	2.3014e-05	0.00183842	Vitvi13g00803	-3.91109	1.6591e-12	2.06788e-10	Vitvi14g01289	-1.66684	4.11418e-07	5.22703e-05
Vitvi12g02331	-1.10802	0.000239178	0.0176567	-0.0856744	0.697343	0.952814	-0.444218	0.12023	0.291671	-0.235961	0.468435	0.716898	-0.537388	0.00248719	0.0677131	0.0196132	0.916606	0.966996	1.17721	4.69802e-05	0.000473654	1.18743	4.66379e-06	4.52139e-05	0.565364	0.0627308	0.303598	0.100407	0.631257	0.955567	1.61243	3.08026e-27	5.23995e-25	1.42511	2.10484e-08	5.53924e-07	Vitvi02g00140	-3.17964	2.33496e-05	0.00185864	Vitvi03g00645	-2.52071	1.65012e-12	2.06788e-10	Vitvi18g01180	-1.27994	4.17959e-07	5.28127e-05
Vitvi11g01268	-2.47898	0.000248364	0.0179809	-1.33625	0.000207519	0.00902465	-2.94699	6.217e-05	0.00115176	-1.76467	0.00107852	0.0281748	-1.25243	1.78e-09	4.79e-07	-1.03653	3.83738e-05	0.000487123	2.94301	0.00230728	0.0120757	3.25531	1.21774e-14	7.07779e-13	1.22359	0.0690468	0.318932	0.295355	0.372373	0.894533	5.87715	5.5565e-102	3.52101e-98	5.01784	8.18699e-46	2.06836e-42	Vitvi02g01343	1.19105	2.43403e-05	0.00190233	Vitvi12g02584	-2.52851	1.70053e-12	2.10782e-10	Vitvi08g02261	-2.33838	4.22035e-07	5.30395e-05
Vitvi16g01018	-1.01375	0.000249168	0.0179809	0.113227	0.664526	0.944942	0.435582	0.397555	0.60098	0.502132	0.186835	0.47568	0.166439	0.20852	0.769871	0.861235	2.0989e-10	1.11284e-08	2.76474	5.10954e-09	1.6911e-07	2.72302	4.90678e-20	7.25792e-18	1.17439	3.30357e-05	0.00311157	0.743452	0.00558941	0.207202	2.31833	2.1085e-21	1.98677e-19	2.22054	2.674e-20	4.92583e-18	Vitvi11g01428	2.10723	2.44051e-05	0.00190233	Vitvi01g00508	-3.93092	1.83023e-12	2.2561e-10	Vitvi18g00642	-7.53054	4.28727e-07	5.35909e-05
Vitvi07g00634	1.04885	0.000260941	0.0184651	0.89721	0.000139386	0.00662434	2.09404	1.47839e-09	9.58602e-08	1.22579	0.0301985	0.223596	1.02221	2.25e-05	0.00170459	0.942543	3.215e-05	0.000419579	0.345604	0.203586	0.375478	0.553684	0.098826	0.20117	-0.0291937	0.928787	0.980587	0.0413304	0.886508	0.989349	-1.75344	3.55002e-07	3.21941e-06	-0.668038	0.213905	0.353408	Vitvi12g02532	-2.92194	2.52796e-05	0.00195108	Vitvi11g00582	-2.07761	1.84135e-12	2.25741e-10	Vitvi16g01343	-2.61906	4.77698e-07	5.86639e-05
Vitvi05g01758	1.12389	0.000260831	0.0184651	-0.779513	0.0377179	0.315083	-2.0401	0.00014401	0.0023446	-2.92174	0.00784892	0.101551	0.0348727	NA	NA	-1.99059	0.0539177	0.175024	-0.569295	0.610443	0.758654	0.317871	0.766713	0.861036	-1.09462	0.287701	0.638948	-1.21451	0.249124	0.851507	1.46956	0.16297	0.264896	3.24471	0.0115346	0.0376892	Vitvi01g01934	-1.30588	2.52904e-05	0.00195108	Vitvi10g00839	-2.57843	1.94197e-12	2.36783e-10	Vitvi19g01864	-2.28206	4.76638e-07	5.86639e-05
Vitvi08g01701	1.09708	0.000265283	0.0186546	-1.3759	5.64335e-06	0.000638415	-1.58732	0.00213613	0.019633	-0.348727	0.568241	0.785638	-0.0279039	0.899596	0.996613	-2.00304	4.16653e-18	9.14322e-16	-1.20881	0.00301711	0.0150495	0.337649	0.485164	0.646205	-1.12844	1.52019e-05	0.00173601	-0.633228	0.00839159	0.250546	0.365692	0.325172	0.450907	0.685317	0.0569901	0.130606	Vitvi14g00947	-2.39462	2.58972e-05	0.00199108	Vitvi05g00681	-6.35777	2.34466e-12	2.84337e-10	Vitvi04g00202	-1.77148	4.78391e-07	5.86639e-05
Vitvi14g02923	-1.18837	0.000268112	0.0187935	0.270204	0.40095	0.852696	0.0178842	0.93167	0.96637	0.739441	0.118073	0.395675	-0.179226	0.376922	0.911121	1.09382	2.53544e-08	8.2315e-07	1.2816	4.49032e-08	1.14095e-06	1.28531	3.34043e-07	4.3044e-06	1.00211	0.0050737	0.0746491	0.819419	0.0221132	0.412295	1.25773	2.03211e-06	1.54123e-05	0.549816	0.263292	0.409292	Vitvi06g01403	-4.05432	2.66289e-05	0.00201977	Vitvi11g00613	-1.85852	2.48991e-12	3.00328e-10	Vitvi02g00500	-4.33673	4.79404e-07	5.86639e-05
Vitvi06g01649	2.73686	0.000271124	0.0189443	-1.47086	0.0318177	0.285789	-1.35889	0.00164028	0.016206	-2.12137	0.00172024	0.0393271	0.785389	0.0664272	0.500042	-2.19877	6.8452e-07	1.46683e-05	-3.67191	5.10019e-13	4.42876e-11	-4.30458	3.38569e-11	1.03507e-09	-1.95153	0.00096117	0.0285013	-0.736431	0.444077	0.914736	-2.32234	5.47482e-07	4.75729e-06	-2.17451	3.77995e-05	0.000363458	Vitvi05g01772	-2.95369	2.6542e-05	0.00201977	Vitvi01g00299	-2.57287	3.29611e-12	3.95445e-10	Vitvi16g00571	-1.59582	4.93171e-07	6.00326e-05
Vitvi14g01946	-1.28665	0.000272234	0.0189616	-0.563655	0.00905327	0.127784	-3.41379	3.27552e-20	1.31226e-17	-2.60343	2.13409e-11	9.3618e-09	-0.626105	0.017629	0.246668	-0.308968	0.161661	0.370998	-0.511964	0.0760386	0.184366	0.190639	0.552574	0.702723	0.654852	0.0625885	0.303109	0.249939	0.317675	0.877608	2.89455	1.85373e-16	9.14276e-15	2.79498	1.65663e-15	1.60974e-13	Vitvi02g00020	-2.49853	2.98045e-05	0.00222962	Vitvi11g01392	-1.65021	3.42812e-12	4.09095e-10	Vitvi08g01787	-2.21846	5.35831e-07	6.48858e-05
Vitvi04g02024	-2.80913	0.00027921	0.0192044	-0.102095	0.872534	0.986375	-2.76682	0.00294705	0.0248654	-4.14782	0.000104309	0.00487964	-1.16341	0.26298	NA	1.11966	0.141926	0.340036	-0.523725	0.70189	0.822	-1.4123	0.336424	0.50152	1.63681	0.0270318	0.192064	1.21801	0.134949	0.768891	2.20904	0.000396511	0.001639	2.7503	0.000155197	0.00117602	Vitvi05g01269	-1.9886	3.05813e-05	0.00226613	Vitvi10g01790	-3.25093	3.61234e-12	4.28799e-10	Vitvi10g00128	-1.68665	5.5113e-07	6.63926e-05
Vitvi08g01247	2.29448	0.000292108	0.0198435	-2.93911	5.76144e-05	0.00355584	-0.143623	0.900704	NA	3.15854	0.106955	NA	-1.09919	0.188276	0.747036	-3.55087	1.2034e-11	8.10245e-10	-5.81697	2.76672e-15	3.60372e-13	-6.00633	4.8622e-14	2.57186e-12	-3.39633	9.39274e-08	3.13661e-05	-0.6159	0.567063	0.944271	-5.67937	1.53446e-13	4.74897e-12	-9.18081	4.77632e-11	2.23876e-09	Vitvi18g01488	2.27469	3.09013e-05	0.00228234	Vitvi02g00096	-5.20405	3.84047e-12	4.51104e-10	Vitvi16g01435	-4.80163	5.6245e-07	6.70614e-05
Vitvi14g00146	-1.74262	0.0003015	0.0203565	0.219679	0.630688	0.936369	-0.116956	0.917136	0.958448	-0.107255	0.913052	0.965709	-0.00424402	0.989931	0.998789	0.906881	0.00134541	0.00970661	3.2106	2.76259e-09	9.90077e-08	3.00399	2.4245e-06	2.51851e-05	1.72958	0.000453024	0.0179904	0.67909	0.177134	0.810733	3.31811	1.27475e-05	7.88848e-05	3.10907	0.0002172	0.00154009	Vitvi01g00708	1.12899	3.12781e-05	0.00230262	Vitvi16g01036	-3.14118	3.82542e-12	4.51104e-10	Vitvi12g00523	1.94846	5.60498e-07	6.70614e-05
Vitvi07g01635	1.25594	0.00030151	0.0203565	0.929046	0.004439	0.0793338	1.02878	0.00359159	0.0287811	2.18512	0.00337782	0.060504	0.792811	0.00240966	0.0662717	0.578279	0.0549176	0.177371	0.117985	0.729438	0.840488	0.204668	0.618597	0.754601	-0.468358	0.223705	0.572289	-0.357409	0.261308	0.856422	-0.918523	0.00211852	0.00691986	-1.97699	0.00384133	0.0157749	Vitvi19g01844	1.04577	3.25654e-05	0.00236646	Vitvi07g02860	-1.91475	3.97908e-12	4.64951e-10	Vitvi05g01583	-4.37668	5.77298e-07	6.84804e-05
Vitvi08g01846	-2.15628	0.000324085	0.0214887	-0.686021	0.166621	0.653268	0.167767	0.81918	0.903644	1.06333	0.29561	0.582147	-2.27929	6.95e-05	0.00428089	-1.08264	0.0254702	0.100035	2.25393	0.0044027	0.0203325	2.75219	0.00197881	0.008498	-0.126939	0.803185	0.938014	-0.403819	0.413402	0.903583	2.07841	4.44893e-10	7.38972e-09	1.68777	0.00935008	0.0320299	Vitvi18g02450	-10.7218	3.32421e-05	0.00240786	Vitvi17g00753	-2.39851	4.02836e-12	4.68271e-10	Vitvi07g01325	-1.57373	5.88316e-07	6.94333e-05
Vitvi03g00785	-1.02141	0.000323664	0.0214887	-0.011064	0.96305	0.996049	-0.681352	0.000963551	0.0108466	-0.150509	0.399992	0.666472	-0.00421109	0.980376	0.998789	0.342438	0.0100709	0.0489298	0.855858	7.64543e-07	1.38022e-05	0.835377	6.00437e-08	9.42125e-07	1.01085	0.000364932	0.0158127	0.348836	0.174735	0.807827	1.53194	7.74082e-16	3.52256e-14	0.988752	1.55267e-07	3.19696e-06	Vitvi10g02190	-4.16922	3.36656e-05	0.00241656	Vitvi05g02116	-2.19822	4.21008e-12	4.86872e-10	Vitvi18g02685	-8.66033	6.05816e-07	7.078e-05
Vitvi12g00530	4.35356	0.000324136	0.0214887	-6.84003	NA	NA	NA	NA	NA	NA	NA	NA	-1.14032	0.496513	0.954206	-8.01281	NA	NA	-9.07388	NA	NA	-8.9722	NA	NA	-5.49195	NA	NA	-1.17775	NA	NA	-8.81368	NA	NA	-8.82053	NA	NA	Vitvi06g00726	-3.33953	3.39401e-05	0.00241952	Vitvi04g01508	-4.4478	4.43128e-12	5.09824e-10	Vitvi02g00792	-3.13737	6.03412e-07	7.078e-05
Vitvi19g00377	1.33897	0.000327142	0.0215581	-0.33434	0.40256	0.853317	-1.59688	0.00369516	0.0293351	-1.07141	0.0510522	0.282207	-0.444877	0.184744	0.741657	-1.06399	0.000693573	0.00562357	-2.23413	6.658e-05	0.000635803	-2.10965	4.59407e-06	4.46256e-05	-1.78748	2.54583e-06	0.000483708	-0.7347	0.0803516	0.672713	-0.641506	0.0593368	0.117089	-1.03232	0.0295836	0.0788939	Vitvi06g00985	-2.84587	3.38548e-05	0.00241952	Vitvi17g00975	-2.46785	5.04213e-12	5.74214e-10	Vitvi01g00918	-1.27392	6.6062e-07	7.67971e-05
Vitvi08g00994	-1.65028	0.000338217	0.0220895	-0.18275	0.657563	0.943205	2.18886	0.00526613	0.037674	0.69835	0.374123	0.646517	-1.52831	0.00124018	0.0401513	-0.510455	0.261053	0.501984	2.57216	0.000688051	0.0044523	2.33932	0.000247351	0.00145478	0.117325	0.786146	0.931748	-0.335026	0.40131	0.900485	0.368727	0.470029	0.593488	1.63947	0.00972609	0.0330624	Vitvi14g02479	-2.0757	3.46927e-05	0.00246537	Vitvi06g00741	-2.13763	5.03718e-12	5.74214e-10	Vitvi19g01937	-4.29461	6.63967e-07	7.68022e-05
Vitvi08g01820	-1.382	0.000347351	0.0224199	0.329108	0.357875	0.826315	-0.300505	0.284169	0.489975	0.575592	0.164031	0.450789	-0.0127383	0.966136	0.998789	0.762023	0.00273434	0.0173923	1.47192	2.17602e-09	8.01192e-08	1.5606	3.27222e-12	1.25708e-10	1.36327	0.000608175	0.0213442	0.429002	0.289438	0.868511	1.76901	6.45589e-09	8.48742e-08	0.989465	0.0269039	0.0731935	Vitvi16g01026	-4.03434	3.70024e-05	0.00261302	Vitvi18g00226	-2.18137	5.30268e-12	6.00837e-10	Vitvi08g01838	-1.83329	6.91557e-07	7.95975e-05
Vitvi10g00372	-1.27223	0.000360172	0.0231119	0.636261	0.0626179	0.420069	-0.102825	0.648332	0.794914	0.941871	0.0481349	0.273789	-0.0378464	0.875572	0.995365	0.774719	0.00024871	0.00239028	0.923117	0.000249964	0.00193047	0.966842	0.000145872	0.000922606	1.22731	0.00108118	0.0304505	0.134593	0.723568	0.967044	1.02166	0.000114513	0.000550354	0.0268685	0.957258	0.975561	Vitvi16g00380	-1.36217	3.94526e-05	0.00272954	Vitvi10g00625	-1.50182	5.54905e-12	6.25592e-10	Vitvi01g00012	-3.04529	6.96426e-07	7.97631e-05
Vitvi18g02543	-1.60852	0.000374762	0.0237363	-0.153194	0.692562	0.951841	-0.0754735	0.853823	0.923372	0.98275	0.407396	0.671211	-0.959416	0.016365	0.234649	0.0625158	0.856426	0.939315	-0.145067	0.696493	0.817775	-0.363087	0.320201	0.484241	0.64439	0.149649	0.47145	0.211908	0.622462	0.954534	-0.074121	0.855298	0.90362	-1.33822	0.257614	0.40322	Vitvi11g01399	1.68544	3.94472e-05	0.00272954	Vitvi06g01725	-1.04171	5.92596e-12	6.64744e-10	Vitvi01g01979	-4.72835	7.13706e-07	8.13415e-05
Vitvi00g01279	3.58202	0.000385361	0.0242337	5.20479	1.27959e-07	2.57368e-05	1.19891	0.579029	0.746239	5.43756	0.000201622	0.00801317	4.07546	0.000234018	0.0115178	4.66978	3.11979e-07	7.33522e-06	3.31253	0.0694616	0.172264	4.45734	0.000227835	0.00135386	0.485562	0.807972	NA	-0.54038	0.806018	NA	2.12082	0.373774	0.500709	-0.977515	0.718462	NA	Vitvi16g02081	-2.57278	4.05423e-05	0.00279295	Vitvi10g00114	-2.16109	5.96644e-12	6.65956e-10	Vitvi10g00839	-2.35463	7.22185e-07	8.19064e-05
Vitvi14g02013	-1.49697	0.00039092	0.0244829	-0.650673	0.0452788	0.35117	-2.11697	4.8899e-13	6.85656e-11	-1.32772	0.00073713	0.0212634	0.173193	0.587499	0.971235	0.400219	0.0178596	0.0763342	2.16981	1.69888e-26	8.83147e-24	2.4813	9.56319e-36	7.62032e-33	1.66484	2.83955e-06	0.000525913	1.04573	0.00151257	0.0994632	4.27849	3.04977e-65	6.44188e-62	3.81116	3.0632e-25	1.01827e-22	Vitvi06g01885	1.03645	4.12985e-05	0.00282775	Vitvi14g00971	-3.40852	6.24891e-12	6.92895e-10	Vitvi03g00582	-2.2266	8.00871e-07	9.00514e-05
Vitvi13g01537	-1.29344	0.000401527	0.024965	-0.0447645	0.908772	0.990614	-0.156534	0.7255	0.847298	0.360834	0.528505	0.75973	-0.56942	0.110617	0.609264	0.633389	0.0430584	0.148347	2.5487	1.50117e-07	3.33602e-06	3.09873	2.7659e-09	5.78031e-08	0.718191	0.0534221	0.279606	0.672456	0.121763	0.749508	2.69643	1.88086e-30	4.72022e-28	2.73695	2.18884e-14	1.8682e-12	Vitvi19g01791	-5.5109	4.14321e-05	0.00282831	Vitvi19g00150	-2.1985	6.26957e-12	6.92895e-10	Vitvi15g00547	-2.93941	8.01748e-07	9.00514e-05
Vitvi01g00329	4.50855	0.000409548	0.0252579	-5.24661	0.000660166	0.021553	-3.98635	0.193306	NA	-3.20209	0.0981827	NA	2.34369	0.0293079	0.330041	-2.64297	0.113278	0.292131	-5.17513	0.0103286	0.0400752	-4.1124	0.0261605	0.0708844	-2.17032	0.136835	NA	2.59968	0.0349689	0.499742	-1.22961	0.371855	0.499016	-0.906661	0.428078	0.57686	Vitvi10g01237	1.11054	4.21017e-05	0.00286534	Vitvi05g01353	-4.99996	6.63815e-12	7.30034e-10	Vitvi18g02778	1.29473	8.1936e-07	9.15871e-05
Vitvi12g00248	-1.55666	0.000419561	0.0255688	-1.07203	0.00761948	0.114452	1.7901	NA	NA	1.05544	0.284889	0.571744	-0.258871	0.602073	0.974333	0.197279	0.658507	0.835875	3.52103	NA	NA	4.01915	1.49267e-07	2.10337e-06	1.28912	0.0090705	0.105185	1.2651	0.0110023	0.290352	1.71786	8.67277e-05	0.000430193	2.95904	0.000241267	0.0016866	Vitvi18g02462	-8.66327	4.27069e-05	0.00289777	Vitvi02g01415	-3.54625	6.90584e-12	7.55769e-10	Vitvi18g02638	1.75266	8.8322e-07	9.82529e-05
Vitvi06g00999	-1.29008	0.000419353	0.0255688	-0.168603	0.755881	0.962957	-1.78104	0.000847676	0.00982315	-0.564702	0.262415	0.551044	-0.798874	0.00271821	0.0716505	0.0590961	0.797259	0.910516	1.50528	0.00305709	0.0152176	2.14023	5.87862e-07	7.12181e-06	0.486206	0.172999	0.5083	0.223366	0.577941	0.948312	3.27525	2.32323e-27	4.06116e-25	2.70328	4.79633e-16	5.26846e-14	Vitvi14g00466	-3.25873	4.33259e-05	0.00291473	Vitvi14g01828	-1.16326	7.37584e-12	8.03287e-10	Vitvi01g00191	-3.62115	8.97875e-07	9.94076e-05
Vitvi02g01121	-1.12209	0.000420531	0.0255688	-0.0551448	0.73766	0.961108	-0.23959	0.265033	0.469781	1.08519	0.0875787	0.353834	-0.591331	3.59e-05	0.00247385	0.0372508	0.798721	0.911097	0.382169	0.0269239	0.084682	0.753031	0.0322809	0.0836818	0.524075	0.100205	0.38429	0.0871463	0.55925	0.943179	0.615137	0.000695123	0.00266142	-0.332093	0.551315	0.685487	Vitvi10g00286	-1.54539	4.35474e-05	0.00291473	Vitvi17g00296	-5.02402	7.47885e-12	8.10571e-10	Vitvi08g01852	-2.9752	9.09359e-07	0.000100202
Vitvi11g00052	-1.43758	0.000426263	0.0258459	0.546803	0.152329	0.630384	-0.907918	6.19819e-06	0.00015874	-0.10205	0.833676	0.931709	-0.262203	0.389234	0.919924	0.35225	0.202473	0.429751	0.978509	0.00068758	0.00445044	0.506076	0.108327	0.216567	1.16783	0.00795473	0.0979454	-0.198756	0.64968	0.95626	1.88166	6.73264e-11	1.3007e-09	0.609918	0.245049	0.389023	Vitvi05g00280	-2.46994	4.44491e-05	0.0029537	Vitvi12g00540	-2.15923	7.60025e-12	8.19767e-10	Vitvi10g01606	-2.57984	9.20446e-07	0.000100945
Vitvi07g02443	-1.20845	0.000442472	0.0265363	0.392259	0.481651	0.893091	-0.945596	0.000819886	0.00958029	-0.0384908	0.898641	0.959836	0.613731	0.0019648	0.0564115	1.20713	1.84802e-12	1.48129e-10	1.64654	4.30796e-09	1.44927e-07	1.82616	1.242e-12	5.13899e-11	1.81531	8.25286e-07	0.000193503	0.810868	0.17185	0.804918	2.58784	1.19964e-24	1.56448e-22	1.86553	1.88512e-09	6.40129e-08	Vitvi07g02250	1.14749	4.44172e-05	0.0029537	Vitvi11g01300	-1.43108	7.85877e-12	8.43596e-10	Vitvi10g01361	-4.61127	9.24832e-07	0.00010095
Vitvi08g01794	1.42732	0.000453232	0.0268162	-1.71484	0.000200078	0.00880302	0.849432	0.0329214	0.128793	1.42594	0.0531878	0.286913	-1.20286	0.0921255	0.566574	-2.66785	4.77718e-06	8.11606e-05	-3.17804	2.86924e-11	1.77513e-09	-3.17642	5.47489e-10	1.31685e-08	-2.63361	4.80251e-05	0.00394952	-0.957266	0.244458	0.848442	-4.03125	7.22067e-14	2.36463e-12	-4.60256	1.01808e-08	2.88997e-07	Vitvi07g00293	-1.43045	4.46733e-05	0.00295987	Vitvi05g01788	-2.71822	8.2638e-12	8.8285e-10	Vitvi07g00114	-1.81071	9.83388e-07	0.00010684
Vitvi18g01129	-1.83114	0.0004579	0.0269475	-0.92549	0.110817	0.5523	-2.32471	1.50578e-46	1.12607e-42	-0.668572	0.0720399	0.32485	-0.337383	0.255203	0.823296	-0.112351	0.771461	0.898413	2.38507	2.14793e-27	1.30094e-24	2.75591	3.40612e-16	2.58092e-14	1.48692	0.00508635	0.0746857	0.80902	0.139377	0.771191	4.70264	3.1791e-135	8.058e-131	3.42455	1.55062e-33	1.08819e-30	Vitvi05g01353	-5.08314	4.48164e-05	0.00296064	Vitvi14g01222	-4.50383	8.53597e-12	9.07604e-10	Vitvi13g01994	-3.48416	1.00526e-06	0.000108708
Vitvi16g01011	-1.09903	0.000464293	0.0271784	-0.109752	0.734732	0.960913	-1.82772	0.00180901	0.0173887	-2.05897	0.000233501	0.00895857	-0.208692	0.660082	0.980046	-0.0412856	0.926963	0.971393	-0.183556	0.743905	0.849361	0.210805	0.656011	0.782159	0.886885	0.0292567	0.201191	0.0633093	0.88705	0.989372	1.63655	0.00547493	0.0156205	2.27128	0.000435474	0.00273677	Vitvi13g00235	-2.8666	4.70141e-05	0.00307874	Vitvi16g01399	-1.9126	1.07795e-11	1.14075e-09	Vitvi07g03026	-1.59225	1.02528e-06	0.00011036
Vitvi04g00430	1.61944	0.000474976	0.0276567	1.27944	0.00114753	0.0306285	1.62919	0.12139	0.293373	2.69227	0.412387	0.675639	1.56213	0.00106653	0.0361298	1.9037	1.15206e-06	2.33967e-05	0.613777	0.543251	0.70785	-0.539973	0.762499	0.858275	-0.0590757	0.912498	0.975434	0.624321	0.252842	0.853188	-1.01756	0.0987386	0.177201	-3.21251	0.0136429	0.0430519	Vitvi10g02009	-1.11596	4.72516e-05	0.00308532	Vitvi06g00533	-1.87522	1.16333e-11	1.22532e-09	Vitvi11g00472	-1.42124	1.03431e-06	0.000110819
Vitvi16g01468	1.3896	0.000492914	0.0284006	-0.160353	0.759783	0.963618	-0.419603	0.617294	0.77373	-1.25444	0.276946	0.565767	-3.27286	0.0155663	0.228172	-4.88299	0.000467189	0.00404015	-3.08317	0.0451098	0.124644	-0.155961	0.911159	0.950684	-4.66567	0.000747645	0.0241614	-4.73295	0.000544742	0.0489249	-2.67069	0.0641702	0.124973	1.09767	0.458832	0.605196	Vitvi15g01687	-1.28784	4.81636e-05	0.00312674	Vitvi07g03055	-3.00982	1.18386e-11	1.24111e-09	Vitvi15g00759	1.52633	1.07832e-06	0.000115004
Vitvi08g01821	-1.4976	0.000497347	0.0284536	0.0430012	0.919174	0.991363	-1.1954	0.00126509	0.013369	-0.0940383	0.713171	0.870279	-0.249284	0.524108	0.962552	-0.154977	0.667314	0.841118	0.405345	0.384355	0.573596	0.178299	0.655216	0.781664	1.24311	0.0107552	0.114959	-0.201372	0.694786	0.963896	1.59702	2.08907e-05	0.000122403	0.277496	0.505409	0.646612	Vitvi03g01350	2.38557	4.88526e-05	0.00316236	Vitvi07g00313	-2.08256	1.46212e-11	1.5257e-09	Vitvi03g01203	-3.43797	1.1021e-06	0.000117004
Vitvi19g00929	-1.09489	0.000497712	0.0284536	-0.173021	0.545113	0.915586	-1.12525	0.00267059	0.0230974	0.263125	0.539143	0.767195	-0.372275	0.0918809	0.566039	-0.0920465	0.703609	0.862721	-0.13485	0.719559	0.833842	-0.208765	0.510064	0.668176	0.715137	0.0225842	0.173919	0.075194	0.777464	0.976538	0.985997	5.2442e-06	3.60034e-05	-0.468898	0.155543	0.279649	Vitvi08g01403	1.13311	4.99311e-05	0.00322292	Vitvi10g02328	-2.48109	1.48757e-11	1.54508e-09	Vitvi16g01381	-1.54746	1.17235e-06	0.000123896
Vitvi14g01046	-1.32077	0.000503438	0.0286213	0.579251	0.151227	0.627614	-0.417012	0.550979	0.726828	0.0243776	0.973258	0.989559	-0.65625	0.0743865	0.522898	0.407735	0.26239	0.503371	0.874764	0.241166	0.420822	1.45223	0.03807	0.0951345	0.660326	0.119264	0.420978	-0.175339	0.698543	0.964299	1.27522	0.000128015	0.000607183	1.4219	0.000379061	0.00244738	Vitvi14g00612	1.73305	5.0456e-05	0.00324749	Vitvi19g02040	-3.33151	1.52218e-11	1.57374e-09	Vitvi14g01529	-2.09074	1.1842e-06	0.00012402
Vitvi03g01431	-1.14581	0.000504083	0.0286213	0.321053	0.360836	0.827862	1.28501	0.0319356	0.126608	0.646108	0.407305	0.671211	-0.247694	0.429792	0.93527	0.703168	0.0398678	0.140001	2.4404	2.20975e-05	0.000246708	2.55589	4.29778e-06	4.20951e-05	0.892957	0.0142166	0.134499	0.378109	0.289854	0.869252	1.14397	0.00372365	0.0112401	1.90837	0.00370438	0.0153221	Vitvi16g00765	-9.00012	5.22743e-05	0.00331166	Vitvi18g02784	-4.50358	1.64729e-11	1.68753e-09	Vitvi19g00128	-4.15919	1.24346e-06	0.000129644
Vitvi08g00658	1.1303	0.000504546	0.0286213	0.0300893	0.923821	0.992316	-0.288425	0.558669	0.731489	-1.01342	0.176268	0.465285	0.49864	0.0883256	0.557102	-0.355182	0.254515	0.495156	-0.355235	0.42617	0.61025	0.644379	0.241492	0.396025	-0.63699	0.0573009	0.290324	-0.390488	0.20045	0.825939	-0.0746475	0.831243	0.886429	1.66071	0.00719148	0.0259439	Vitvi15g00399	-5.85902	5.20829e-05	0.00331166	Vitvi13g00351	-2.74779	1.73649e-11	1.77082e-09	Vitvi07g02667	-1.76147	1.314e-06	0.000136386
Vitvi01g01928	-1.0287	0.00053824	0.0301042	-0.0502496	0.847783	0.982805	-0.291018	0.229823	0.430822	-0.483527	0.153711	0.438669	-0.63916	0.00498416	0.109327	0.200419	0.411279	0.657315	0.378132	0.0804246	0.192401	0.226243	0.280646	0.442163	0.384204	0.19377	0.536683	0.245915	0.308958	0.876099	0.661705	0.00384381	0.0115478	0.712503	0.0341863	0.0883291	Vitvi19g00381	-4.76268	5.22823e-05	0.00331166	Vitvi05g00548	-2.92379	1.75041e-11	1.77694e-09	Vitvi05g00715	-2.78442	1.36901e-06	0.000140838
Vitvi04g00257	1.39395	0.000538894	0.0301042	-1.47559	0.0122656	0.157062	-0.263695	0.639488	0.789392	0.118994	0.852775	0.94075	-1.13012	0.0502903	0.4358	-2.15428	0.000127235	0.0013474	-2.34122	0.00156769	0.00882241	-2.93656	0.000104732	0.000695831	-2.52793	3.51257e-05	0.00321662	-0.681014	0.494028	0.928591	-2.08054	0.000876869	0.00325575	-3.04697	2.66846e-05	0.000272278	Vitvi13g01245	-3.52354	5.2335e-05	0.00331166	Vitvi02g01341	-3.86884	1.78888e-11	1.80782e-09	Vitvi18g01254	-3.99703	1.41462e-06	0.00014489
Vitvi05g01524	6.50774	0.000541222	0.0301365	-7.14447	0.000344812	0.0132624	-1.24155	0.578259	NA	-2.35644	0.543136	NA	0.440646	0.821637	0.993958	-6.67945	0.000474363	0.00408964	-7.76384	0.00082035	0.00514487	-8.56626	0.000206663	0.00124725	-6.06929	0.00140496	0.035427	0.458311	0.821145	0.982473	-6.52891	2.324e-06	1.73254e-05	-6.21392	0.000768072	0.00433234	Vitvi15g00397	-5.41627	5.45577e-05	0.00342346	Vitvi09g00377	-1.80201	1.83484e-11	1.84594e-09	Vitvi13g02028	-3.18003	1.48685e-06	0.000151619
Vitvi16g00372	-3.20015	0.00055085	0.0305396	-1.24022	0.20353	0.707816	-1.84302	0.00128552	0.0135402	-0.675762	0.504982	0.742973	-1.75641	0.094955	0.573519	-0.392981	0.663832	0.838994	0.319526	0.718148	0.833185	0.928344	0.335081	0.500282	1.42841	0.155121	0.480191	0.837156	0.468967	0.921792	2.14983	0.0119675	0.0304741	1.60127	0.177991	0.308979	Vitvi04g01810	-3.21036	5.57158e-05	0.00347676	Vitvi18g02625	-2.53015	1.85882e-11	1.86172e-09	Vitvi05g00089	-3.63972	1.49845e-06	0.000152136
Vitvi02g00792	1.30343	0.000557588	0.0307582	-2.18617	0.00133748	0.0340831	-3.86693	2.38095e-10	1.82309e-08	-3.13737	6.03412e-07	7.078e-05	-0.675351	0.0287282	0.326529	-2.69361	1.50673e-44	3.24632e-41	-3.69909	4.02676e-14	4.31665e-12	-3.12012	8.96006e-16	6.32375e-14	-1.98282	1.0907e-10	1.21702e-07	-0.513865	0.460654	0.919227	0.161536	0.713006	0.798223	0.0217975	0.967817	0.982063	Vitvi16g01360	-3.08698	5.56474e-05	0.00347676	Vitvi18g01254	-3.50197	1.88447e-11	1.87071e-09	Vitvi02g00390	-1.00702	1.524e-06	0.000153389
Vitvi16g01484	1.15615	0.000565319	0.0310291	-0.363703	0.417384	0.859795	-2.01505	2.36397e-05	0.000493814	-1.71246	0.121955	0.400205	-1.67724	0.117009	0.622001	-2.76402	0.0138954	0.0628237	-2.49924	0.0263374	0.0833868	-0.125154	0.905169	0.947837	-2.83738	0.00957099	0.108011	-2.40801	0.028857	0.463877	-0.487008	0.654356	0.753223	1.59199	0.234276	0.376958	Vitvi17g00854	-2.54682	5.69308e-05	0.00353301	Vitvi02g01615	-3.04092	1.8789e-11	1.87071e-09	Vitvi11g00356	-5.40418	1.52045e-06	0.000153389
Vitvi02g00160	-1.34448	0.000576437	0.0315607	-1.04071	0.00113043	0.0304607	-3.2418	8.12648e-05	0.00145042	-2.79061	0.000665537	0.0196617	-0.168065	0.705591	0.98599	-0.0603109	0.872079	0.947124	-0.64518	0.404667	0.591833	0.414669	0.460666	0.624143	1.17202	2.3778e-05	0.00242623	0.976943	0.000257107	0.0288351	2.59279	3.15581e-06	2.2731e-05	3.21204	7.4995e-06	9.19298e-05	Vitvi18g02602	-2.51162	5.71464e-05	0.00353664	Vitvi03g01169	-2.61538	2.04984e-11	2.02591e-09	Vitvi04g00047	-1.29652	1.69491e-06	0.000169127
Vitvi04g01267	-1.38727	0.000594687	0.0323987	0.00847364	0.976632	0.997998	-0.0778621	0.748739	0.862775	0.463619	0.208817	0.496247	-0.103519	0.737784	0.988463	0.714534	0.00997548	0.0485959	1.75087	7.22602e-08	1.75065e-06	1.78989	2.09221e-09	4.47849e-08	1.27728	0.00429141	0.0677526	0.701463	0.0575212	0.604315	1.82322	1.96731e-09	2.85271e-08	1.32771	0.00313552	0.0134548	Vitvi08g01247	-2.93911	5.76144e-05	0.00355584	Vitvi03g01149	-2.40505	2.15034e-11	2.11117e-09	Vitvi18g01048	-2.10567	1.73346e-06	0.000172235
Vitvi08g01426	-1.10867	0.00060051	0.0325017	0.262778	0.559974	0.918665	-0.913439	0.136443	0.314539	-0.0740058	0.91302	0.965709	0.245735	0.404344	0.926421	0.994424	0.00325531	0.020034	0.46809	0.327789	0.516812	-0.070767	0.824983	0.899882	1.34667	6.27461e-05	0.00467204	0.725313	0.107853	0.726198	1.37571	0.00857874	0.0229179	0.00380915	0.995452	0.997428	Vitvi01g01709	-2.80286	5.86717e-05	0.0036112	Vitvi01g01972	-2.38746	2.15493e-11	2.11117e-09	Vitvi14g00973	-3.50208	1.75698e-06	0.000173829
Vitvi05g01353	-2.81348	0.000605934	0.0325981	-5.08314	4.48164e-05	0.00296064	-4.99996	6.63815e-12	7.30034e-10	-3.3801	0.000145418	0.00623838	-1.39532	0.137683	NA	-3.22539	0.00369724	0.0221554	-1.99763	0.0559866	0.147241	-2.19679	0.0334944	0.0862661	1.41176	0.050284	0.271699	1.84825	0.0759485	0.663343	3.00026	9.55546e-08	9.83363e-07	1.18587	0.084512	0.176379	Vitvi03g01352	2.5748	6.09401e-05	0.00374059	Vitvi07g00516	-7.76654	2.30164e-11	2.2451e-09	Vitvi06g00666	-2.59677	1.86806e-06	0.000184036
Vitvi02g01537	1.77568	0.000608955	0.0325981	0.575014	0.194679	0.695789	0.27972	0.753937	0.865949	0.67241	0.545704	0.77119	1.25456	0.0080918	0.15093	0.859542	0.117154	0.298941	-0.0695881	0.942115	0.970249	-0.0533054	0.961356	0.978541	-0.522984	0.461047	0.771973	0.278061	0.613797	0.953007	-0.356711	0.538156	0.655926	-0.710793	0.249813	0.394328	Vitvi11g00765	-1.6789	6.28751e-05	0.00382807	Vitvi12g00298	-2.59262	2.38474e-11	2.31609e-09	Vitvi17g00178	-2.34698	2.22078e-06	0.000216946
Vitvi07g01793	-1.07205	0.000624013	0.0331752	-0.215768	0.520834	0.90912	-0.448958	0.0695654	0.208163	-0.012043	0.966183	0.986378	0.023848	0.925506	0.997226	0.278499	0.204359	0.432361	1.21237	1.95598e-08	5.47199e-07	1.17143	5.68012e-07	6.91524e-06	1.0891	0.000325714	0.0146206	0.488327	0.166817	0.802768	1.65498	1.34837e-11	2.99012e-10	1.18603	8.3637e-06	0.000101052	Vitvi01g01795	-4.71108	6.64435e-05	0.00400206	Vitvi04g02114	-4.90716	2.40375e-11	2.32449e-09	Vitvi05g00675	-2.30056	2.21427e-06	0.000216946
Vitvi08g02343	2.77152	0.000636592	0.0336005	-2.55883	0.00106399	0.0292965	-0.545943	0.789421	NA	1.55308	0.701538	NA	-1.75384	0.115189	0.619685	-4.02988	0.000152904	0.00157011	-7.36583	2.22119e-10	1.08824e-08	-8.24025	5.35257e-09	1.05606e-07	-4.52373	0.000276428	0.0132734	-1.47236	0.228783	0.840947	-6.80784	5.31104e-10	8.65241e-09	-9.95484	8.6694e-10	3.14238e-08	Vitvi08g01308	-1.71794	6.70356e-05	0.00401625	Vitvi10g00521	-2.8636	2.5838e-11	2.48315e-09	Vitvi16g01342	-1.39596	2.26037e-06	0.00021989
Vitvi15g00916	-1.60496	0.000640947	0.0336689	1.28785	0.0172039	0.195143	-0.289706	0.711824	0.837956	0.029337	0.978971	0.991674	0.062051	0.881574	0.995498	2.32099	1.02781e-10	5.81361e-09	2.97968	0.000268329	0.00204043	2.73815	0.00270581	0.0110332	1.65935	0.000510603	0.0193031	1.02908	0.0886399	0.692908	3.26696	6.52868e-32	1.88048e-29	2.72175	0.000294587	0.00199315	Vitvi01g01236	1.00625	7.13122e-05	0.0042164	Vitvi06g01091	-1.30623	2.58995e-11	2.48315e-09	Vitvi01g00217	-1.46648	2.41784e-06	0.000234229
Vitvi07g01813	-3.13634	0.000660568	0.0344528	-2.15882	0.0831756	0.485413	-6.03292	8.51972e-05	0.00151099	-6.13324	4.67622e-05	0.00271805	-1.70321	0.180498	NA	-1.68027	0.214374	0.444869	-2.71848	0.0977201	0.222024	-2.04467	0.22378	0.37431	1.45645	0.035948	0.22673	0.484048	0.582445	0.949296	3.29823	0.00323127	0.00995661	4.11019	0.000128852	0.00100784	Vitvi07g00146	-1.22761	7.2721e-05	0.00427628	Vitvi08g02261	-2.58131	2.61463e-11	2.49613e-09	Vitvi05g01883	-3.85899	2.4406e-06	0.000235452
Vitvi17g01370	-1.58604	0.000682076	0.0352406	-0.265241	0.472036	0.887484	-0.938186	0.000231766	0.00346645	-0.669101	0.0538	0.288094	-0.085356	0.828623	0.994331	0.267963	0.274327	0.516806	1.81165	1.52888e-12	1.21843e-10	1.62542	4.93104e-06	4.7414e-05	1.49396	0.000344461	0.0151536	0.529766	0.19216	0.822234	2.74439	3.5881e-25	4.96981e-23	2.29297	1.84172e-21	3.96333e-19	Vitvi05g00108	-2.48763	7.5978e-05	0.00441672	Vitvi19g02041	-3.85446	2.7831e-11	2.64571e-09	Vitvi18g02605	-4.54564	2.51032e-06	0.000239201
Vitvi02g00702	-1.39622	0.000688131	0.0353572	-0.724436	0.141602	0.611324	-3.91875	1.47276e-16	3.75471e-14	-2.98459	3.4899e-10	1.05377e-07	-0.795735	0.0565364	0.462496	-0.0522637	0.914169	0.965715	0.909585	0.0269247	0.084682	1.63506	4.44053e-06	4.33557e-05	0.595816	0.187972	0.528451	0.668243	0.150352	0.782541	4.82284	1.88428e-22	1.99836e-20	4.62381	3.4814e-17	4.41981e-15	Vitvi08g00816	-1.89929	7.62515e-05	0.00441672	Vitvi16g02066	-2.81232	2.8238e-11	2.67308e-09	Vitvi17g00070	-4.51962	2.49393e-06	0.000239201
Vitvi06g01126	-1.05158	0.000689843	0.0353572	0.00531549	0.984692	0.998248	-0.476022	0.0499797	0.168819	0.0729921	0.697974	0.862772	0.199433	0.415557	0.930047	0.593947	0.0075026	0.0387305	1.43447	2.50146e-09	9.09952e-08	1.37483	2.50801e-09	5.2681e-08	1.24408	0.000254237	0.0126487	0.583171	0.0762228	0.663343	1.90531	3.46546e-12	8.67117e-11	1.30397	6.84991e-07	1.15141e-05	Vitvi04g01402	-1.42543	7.62687e-05	0.00441672	Vitvi17g00534	-4.31001	2.89265e-11	2.72675e-09	Vitvi16g02005	-3.26023	2.61413e-06	0.000248075
Vitvi18g00771	-1.35661	0.000712296	0.0360406	-1.07462	0.0105946	0.142317	0.013458	0.981072	0.990215	-0.426262	0.355147	0.632011	-1.46684	0.000351755	0.015606	-0.820944	0.0703193	0.211897	1.61367	0.00548068	0.0243366	1.82128	3.96528e-05	0.000297089	-0.11465	0.736789	0.913886	0.246341	0.41883	0.905765	1.58629	1.41022e-06	1.11459e-05	2.24502	4.04026e-11	1.91867e-09	Vitvi13g01873	-9.55421	7.92957e-05	0.00453516	Vitvi18g02657	-1.45516	3.09557e-11	2.90582e-09	Vitvi05g00778	-2.74325	2.64348e-06	0.000249531
Vitvi14g01357	-1.06236	0.000716902	0.0361904	0.962538	0.00860983	0.123537	0.0844783	0.862376	0.928379	0.757602	0.390248	0.658495	-0.34355	0.223853	0.786365	0.988153	0.00011462	0.00123361	1.0464	0.0170932	0.0596452	1.11742	0.0672771	0.149222	0.712139	0.010569	0.113519	0.019677	0.957584	0.995378	0.960205	0.00414363	0.0123287	0.369459	0.597481	0.724241	Vitvi14g00420	-3.87032	7.95219e-05	0.00453516	Vitvi07g00214	-1.68437	3.3738e-11	3.1538e-09	Vitvi07g01264	1.52746	2.65093e-06	0.000249531
Vitvi02g00680	-1.10596	0.000734064	0.0367936	0.290408	0.227831	0.729609	-0.390613	0.187614	0.380882	0.240215	0.304604	0.58927	-0.0877998	0.66793	0.981077	0.673147	8.89635e-05	0.000999259	1.06779	0.000544628	0.00367745	0.826226	0.00038953	0.00214685	1.01098	0.00317363	0.0569136	0.378321	0.175111	0.808266	1.45389	4.0175e-13	1.16779e-11	0.589809	0.0151117	0.046485	Vitvi19g02077	-2.39841	8.00363e-05	0.00455298	Vitvi04g01551	-2.69697	3.39777e-11	3.16303e-09	Vitvi18g00189	-1.69093	2.67543e-06	0.000250795
Vitvi14g01600	2.71638	0.000748356	0.0370975	-3.45779	NA	NA	0.99295	0.584718	NA	0.807047	0.693156	NA	-1.82753	NA	NA	-4.72324	NA	NA	-5.7571	NA	NA	-6.43247	NA	NA	-4.54379	NA	NA	-1.26776	NA	NA	-6.74887	NA	NA	-7.2488	NA	NA	Vitvi10g00618	-1.22433	8.05232e-05	0.00456518	Vitvi18g01981	-1.33749	3.50883e-11	3.25292e-09	Vitvi10g01644	1.05631	2.68594e-06	0.000250795
Vitvi07g02111	-1.1694	0.000756703	0.0373431	0.332348	0.474749	0.889003	0.105268	0.664864	0.805151	1.55271	0.00990585	0.11884	-0.386071	0.234765	0.799306	0.774759	0.00530222	0.0294085	0.894138	0.00131807	0.007628	1.12584	5.2368e-05	0.000381816	0.777086	0.0232463	0.177222	0.437614	0.387429	0.898077	0.782479	0.00274006	0.00864266	-0.424935	0.498383	0.640901	Vitvi10g01029	-1.18904	8.12346e-05	0.00457493	Vitvi13g00343	-3.56559	3.54711e-11	3.27488e-09	Vitvi01g01972	-1.90383	2.96956e-06	0.000276169
Vitvi15g00906	-1.08692	0.000762123	0.0375265	0.345272	0.193357	0.694186	0.279366	0.210644	0.409858	0.202324	0.709838	0.868618	-0.412139	0.158803	0.70317	0.759016	0.0019475	0.0131535	1.17043	1.45695e-06	2.3882e-05	1.78511	0.000146789	0.000926648	0.668137	0.0385127	0.235684	0.408018	0.180246	0.812558	0.883858	0.000427051	0.0017504	1.58199	1.86232e-05	0.000200809	Vitvi11g00479	-1.00978	8.1451e-05	0.00457568	Vitvi08g01231	-1.6042	3.88671e-11	3.5737e-09	Vitvi03g01149	-2.46185	3.13998e-06	0.0002897
Vitvi18g02487	1.90725	0.000772502	0.0378681	-0.504876	0.396576	0.849364	-0.233353	0.772914	0.879193	0.289632	0.859499	0.943145	-0.188354	0.713418	0.98599	-0.592457	0.301196	0.546565	-1.58715	0.0399205	0.113997	-2.20819	0.0734946	0.159968	-2.10251	0.00105682	0.0299897	-0.0916039	0.881232	0.98833	-1.35721	0.0202379	0.0475688	-2.4911	0.00208924	0.00967735	Vitvi15g00642	-1.07289	8.37203e-05	0.00464524	Vitvi19g02038	-5.55038	3.97641e-11	3.64126e-09	Vitvi06g00562	-2.01613	3.13366e-06	0.0002897
Vitvi11g01266	-1.61096	0.000797146	0.0387311	-0.350073	0.443291	0.872284	-1.37708	0.00814818	0.0510912	2.06103	1.8492e-05	0.0012249	-0.0292718	0.957531	0.998789	0.546247	0.289721	0.533643	1.34764	0.0321161	0.0965595	1.9965	0.000501808	0.00267206	1.57412	0.0080668	0.0985915	0.893411	0.139515	0.771191	2.72501	1.17814e-06	9.49217e-06	-0.0610949	0.924765	0.954264	Vitvi05g02082	-2.06213	8.39944e-05	0.004649	Vitvi19g02257	-2.56306	4.01397e-11	3.66071e-09	Vitvi11g01348	-2.66138	3.17065e-06	0.000291227
Vitvi18g01933	2.82201	0.000799127	0.0387418	-1.6694	0.0247938	0.244754	0.210759	0.921762	NA	0.00597102	0.998805	NA	-0.369186	0.506306	0.958015	-2.45951	0.000320792	0.00295729	-4.64707	2.59014e-06	3.92441e-05	-5.51479	1.1697e-05	0.000102424	-3.19756	9.679e-05	0.00635759	-0.796352	0.169978	0.804203	-4.84685	3.06534e-06	2.21359e-05	-5.4124	1.33728e-05	0.000150855	Vitvi18g00290	-2.38078	8.55542e-05	0.00472373	Vitvi12g02470	-2.21592	4.59739e-11	4.16486e-09	Vitvi13g01997	1.80745	3.18158e-06	0.000291227
Vitvi07g01394	1.50976	0.000806931	0.0389486	-0.746831	0.263295	0.762175	-2.01923	0.0282226	0.116787	-2.7229	0.0759053	0.331667	-0.573423	0.416026	0.930047	-2.23159	0.00282332	0.0178792	-3.393	0.00101804	0.00616137	-3.17871	0.00359862	0.0140232	-2.08839	0.00737265	0.0938182	-1.49181	0.0822196	0.675966	-1.38604	0.105007	0.186297	-0.449622	0.755019	0.843011	Vitvi17g00412	-2.91224	8.78782e-05	0.00483473	Vitvi03g00564	-1.97229	4.6039e-11	4.16486e-09	Vitvi12g00298	-2.28253	3.25184e-06	0.000296492
Vitvi01g02296	-1.19773	0.000838507	0.0399028	0.0298316	0.916893	0.991363	-1.69166	4.19116e-15	8.32112e-13	-0.962767	0.000105192	0.00490617	-0.247308	0.180484	0.734347	0.171717	0.261618	0.502662	0.373059	0.0361548	0.105847	0.594087	0.0033661	0.0132551	0.943836	0.0100941	0.111237	0.136937	0.658392	0.956844	2.059	5.75575e-20	4.51675e-18	1.559	2.52152e-10	1.03121e-08	Vitvi04g01907	-4.60652	8.83328e-05	0.00484154	Vitvi10g01173	-1.73334	4.96137e-11	4.47022e-09	Vitvi14g00841	-1.2327	3.31809e-06	0.00030135
Vitvi08g02300	1.33291	0.000852893	0.040096	0.935065	0.0838573	0.486619	1.92143	5.48099e-06	0.000142984	0.528649	0.336939	0.61721	1.81145	3.79e-05	0.00258871	1.87301	0.000122699	0.00130729	2.8287	6.23314e-09	1.98698e-07	2.43049	2.99602e-06	3.03933e-05	0.469403	0.416041	0.742955	0.931169	0.163281	0.796892	0.90168	0.0681742	0.131198	1.90494	0.00112622	0.00589084	Vitvi11g00924	1.08738	8.90618e-05	0.00486965	Vitvi18g02690	-2.89092	5.30368e-11	4.74069e-09	Vitvi01g01460	-1.49346	3.4234e-06	0.000308504
Vitvi09g01513	1.00279	0.000870143	0.0405759	-0.330621	0.462874	0.882894	-5.77047	0.000180424	0.00282668	-3.39037	6.229e-05	0.00331313	0.510284	0.174883	0.724185	-0.512541	0.205842	0.434336	-4.77187	0.000690501	0.00446577	-2.74821	3.42279e-06	3.43698e-05	-0.496555	0.168978	0.502131	-0.187599	0.68799	0.963083	0.990244	0.11003	0.193219	0.648499	0.402592	0.551278	Vitvi01g01284	-1.9504	8.93445e-05	0.00487327	Vitvi13g00325	-2.00811	5.30383e-11	4.74069e-09	Vitvi12g02561	-5.06215	3.45466e-06	0.000310119
Vitvi03g01169	-1.13504	0.000887667	0.0413056	-0.487825	0.404018	0.854021	-2.61538	2.04984e-11	2.02591e-09	-1.37034	0.00014268	0.00618073	-0.0428606	0.74015	0.989031	0.468899	0.0044438	0.0255317	1.23364	0.000197531	0.0015794	1.71708	1.78769e-19	2.43975e-17	1.08587	0.00213632	0.0444614	0.952158	0.0934208	0.700371	3.84396	1.03433e-51	1.42261e-48	3.08939	1.72524e-19	2.98537e-17	Vitvi14g03078	-2.21979	9.02912e-05	0.00489144	Vitvi18g01174	-1.88609	5.42018e-11	4.82547e-09	Vitvi18g02625	-1.65355	3.49463e-06	0.000311304
Vitvi05g01647	-1.08364	0.000897102	0.0414815	-0.260893	0.407407	0.856312	-0.677268	0.132855	0.309379	-1.27642	0.0041609	0.0689038	-0.585555	0.122544	0.635487	-0.204853	0.56138	0.774836	0.227496	0.632115	0.773612	0.890472	0.0238902	0.0659149	0.493604	0.121299	0.425139	0.0512203	0.877852	0.98833	0.895263	0.00971834	0.0254922	2.16779	3.28128e-07	6.05483e-06	Vitvi13g02297	-1.59718	9.03289e-05	0.00489144	Vitvi18g00495	-1.97236	5.57946e-11	4.94764e-09	Vitvi07g01395	2.95483	3.4884e-06	0.000311304
Vitvi15g01093	2.74246	0.000903288	0.0415928	-2.73748	0.00756682	0.114095	-0.0400287	0.968879	0.983655	-1.34504	0.268849	0.55792	-1.06531	0.062075	0.483374	-4.64785	8.53812e-17	1.49892e-14	-4.85499	1.80546e-12	1.411e-10	-3.07438	5.48904e-08	8.69727e-07	-3.81027	7.66726e-07	0.000183681	-1.9142	0.123273	0.751275	-4.80223	1.79549e-13	5.50972e-12	-1.72368	0.14832	0.269598	Vitvi14g00340	1.12823	9.34722e-05	0.00503744	Vitvi08g00723	1.32702	5.71169e-11	5.04495e-09	Vitvi18g00815	-2.52768	3.52601e-06	0.0003129
Vitvi10g00378	-1.15189	0.000982763	0.0445976	0.64964	0.0170243	0.193769	-0.044656	0.87063	0.932844	0.798029	0.102574	0.375684	0.0230543	0.917838	0.997226	0.749747	0.000671725	0.00547075	0.893391	2.99944e-05	0.000321822	0.785375	0.000899916	0.0043811	1.16858	0.00139805	0.0354172	0.095589	0.743734	0.971651	0.933417	0.00156434	0.0053583	-0.00989358	0.984194	0.991189	Vitvi01g00263	-3.40234	9.43386e-05	0.00505992	Vitvi02g00228	-2.23214	6.1522e-11	5.39159e-09	Vitvi14g01614	-1.42383	3.54431e-06	0.000313328
Vitvi16g01345	-1.31276	0.00100223	0.0449268	-0.0892949	0.875165	0.986375	-1.22709	0.00249436	0.0219636	0.0929	0.830597	0.930607	-0.402216	0.389949	0.920327	0.43978	0.234446	0.470361	1.6392	0.000572654	0.00383039	2.53071	8.04407e-08	1.21259e-06	0.908386	0.017389	0.150237	0.521494	0.410242	0.902624	2.859	9.22741e-18	5.31562e-16	2.43927	7.2677e-14	5.71997e-12	Vitvi01g00850	-1.22256	9.46518e-05	0.00506103	Vitvi10g00415	-1.17781	6.14675e-11	5.39159e-09	Vitvi01g02136	-1.14907	3.64614e-06	0.000321109
Vitvi18g00466	-1.07182	0.00100104	0.0449268	0.818776	9.50332e-05	0.00506103	-0.418491	0.132107	0.308539	-0.377362	0.329415	0.611782	-0.375472	0.116507	0.621573	0.754008	1.17754e-05	0.000176743	0.462146	0.0498913	0.134766	0.359528	0.162122	0.294552	0.690524	0.0278889	0.196005	-0.0692444	0.780253	0.977152	0.874282	0.00140193	0.00487779	0.736921	0.0514212	0.120712	Vitvi19g00278	-3.34399	9.52885e-05	0.00506124	Vitvi11g00574	-1.98269	6.58839e-11	5.75138e-09	Vitvi18g02816	-3.73785	3.7921e-06	0.000332704
Vitvi08g00763	2.6305	0.00101713	0.045502	-2.54006	0.00635833	0.100798	-4.16154	4.16517e-05	0.000815165	-4.10132	0.00490194	0.0768326	0.412303	0.582015	0.969589	-2.67124	3.30358e-06	5.86917e-05	-4.79431	2.1871e-08	6.04874e-07	-4.38489	1.66024e-05	0.000138504	-2.22851	0.00014105	0.00854049	-0.142358	0.873332	0.98833	-0.656493	0.34273	0.469087	-0.258849	0.795718	0.870623	Vitvi08g00037	-2.20092	9.81262e-05	0.00515265	Vitvi18g00946	-2.57687	6.86263e-11	5.94453e-09	Vitvi01g00509	-1.45352	4.0455e-06	0.000353601
Vitvi13g02416	-1.4269	0.00102661	0.0457403	-0.637163	0.160843	0.644831	0.418066	0.577228	0.745231	0.208014	0.776901	0.903902	-0.343819	0.341926	0.892591	0.532024	0.144785	0.344276	3.67294	0.000252766	0.0019459	4.32916	3.64772e-11	1.10968e-09	1.07501	0.0102252	0.111735	1.16398	0.00763241	0.238819	3.24563	8.32063e-36	3.29536e-33	4.12135	1.6165e-39	2.14943e-36	Vitvi04g01262	1.12072	9.79617e-05	0.00515265	Vitvi14g01289	-2.06374	6.86073e-11	5.94453e-09	Vitvi18g00464	-2.28739	4.13666e-06	0.000360215
Vitvi08g01052	1.82846	0.00106388	0.0469259	3.8329	1.24728e-18	1.65058e-15	0.843171	0.443685	0.639723	1.9074	0.127189	0.40636	3.33644	7.49e-09	1.79e-06	4.56927	1.36305e-19	3.6297e-17	2.15036	0.0623367	0.159156	1.70239	0.14249	0.266611	1.50244	0.0596008	0.29559	0.735645	0.323029	0.879293	1.30892	0.0955169	0.17265	-0.193856	0.828915	0.893189	Vitvi05g00065	-3.04772	9.85821e-05	0.00516455	Vitvi12g00387	-3.80968	7.00292e-11	6.04272e-09	Vitvi18g02230	-2.66414	4.21767e-06	0.000365898
Vitvi02g00140	2.28819	0.00109117	0.0479457	-3.17964	2.33496e-05	0.00185864	-0.643535	0.483286	NA	0.431703	0.661376	0.842298	-1.0447	0.0742685	0.522813	-3.62848	8.54347e-12	5.88605e-10	-5.51593	2.98882e-16	4.58293e-14	-4.72469	2.21757e-13	1.05141e-11	-3.33657	2.76656e-07	7.62188e-05	-0.454513	0.653338	0.956415	-4.88519	3.76398e-14	1.30158e-12	-5.15133	1.65636e-10	7.03298e-09	Vitvi19g01685	-3.61405	0.000100014	0.0052274	Vitvi18g01072	-8.61085	7.18721e-11	6.13099e-09	Vitvi13g00343	-3.93924	4.2358e-06	0.000366105
Vitvi16g01475	1.81341	0.00110519	0.0481341	0.264962	0.728469	0.958765	-1.19312	0.107516	0.271275	-0.336734	0.718326	0.873031	0.485942	0.426268	0.933685	0.15151	0.821989	0.923077	-0.26948	0.769159	0.866261	1.69389	0.00708327	0.0244168	-1.33122	0.096493	0.377678	-0.116298	0.895879	0.989781	0.923497	0.172778	0.277317	2.03579	0.064222	0.143369	Vitvi06g00607	1.32976	0.000100616	0.00523457	Vitvi17g01621	-5.48459	7.13596e-11	6.13099e-09	Vitvi08g01001	-2.53424	4.3156e-06	0.000371621
Vitvi06g01156	2.97867	0.0011044	0.0481341	-3.8871	0.000174716	0.00788742	-6.5975	2.19425e-08	1.09639e-06	-7.97602	2.18675e-09	5.40872e-07	-1.77439	0.0873035	0.554526	-7.26488	1.23397e-18	2.9842e-16	-7.77152	8.17474e-16	1.165e-13	-5.70856	1.03098e-18	1.26075e-16	-4.77162	4.88392e-19	2.15283e-15	-3.38459	3.40133e-13	6.26241e-10	-1.16936	0.0678765	0.130754	2.24741	0.0654532	0.145473	Vitvi03g00791	2.06303	0.000100576	0.00523457	Vitvi16g01086	-1.91213	7.18017e-11	6.13099e-09	Vitvi18g02686	-5.87185	4.3786e-06	0.000374274
Vitvi01g01801	1.33309	0.00113002	0.0486566	-0.230757	0.592466	0.926314	-0.171362	0.66711	0.806695	-1.29675	0.123337	0.401541	-0.811795	0.110861	0.60958	-1.62861	0.00120618	0.00887781	-1.23719	0.0425515	0.11951	-0.0314078	0.956731	0.976295	-2.14461	0.00036917	0.0158311	-1.40396	0.0227682	0.417114	-1.0734	0.0629429	0.122866	1.26961	0.188535	0.322379	Vitvi06g00672	-1.22535	0.000101822	0.00527297	Vitvi01g01998	-2.19724	7.32082e-11	6.2101e-09	Vitvi14g01222	-3.92144	4.36797e-06	0.000374274
Vitvi04g01708	2.07241	0.00113367	0.0486566	-3.15072	0.000109812	0.00558404	-1.15459	0.255535	NA	0.870429	0.739566	NA	-1.45771	0.0506234	0.43725	-3.76271	3.99256e-07	9.15124e-06	-5.6261	4.31306e-09	1.44927e-07	-5.51881	8.22936e-07	9.58424e-06	-3.53329	7.86433e-06	0.00111109	-0.614476	0.619239	0.953974	-4.47253	2.59485e-07	2.44686e-06	-6.38371	4.18652e-06	5.54341e-05	Vitvi10g02209	1.11114	0.000102908	0.00531697	Vitvi12g00071	-2.03257	7.33531e-11	6.2101e-09	Vitvi04g00512	-2.44002	4.47074e-06	0.00038075
Vitvi05g00387	-1.13902	0.0011404	0.0488332	-1.00172	0.0022168	0.0482366	-4.64696	4.93459e-19	1.65235e-16	-2.15225	0.000473367	0.0154143	-1.15593	0.000192147	0.00985651	-1.03094	1.28326e-05	0.000190201	-0.536339	0.243737	0.423662	0.415015	0.439984	0.605116	-0.0217572	0.94243	0.984916	-0.0326712	0.923397	0.99169	4.09842	1.98303e-25	2.77701e-23	2.56504	4.26002e-12	2.47414e-10	Vitvi17g01467	-2.26192	0.000107324	0.00551985	Vitvi09g00300	-2.25829	7.40563e-11	6.24606e-09	Vitvi12g01584	-5.17143	4.51486e-06	0.000383104
Vitvi14g02511	-1.48599	0.00115985	0.0492906	-0.146536	0.709437	0.955456	-1.18908	6.95857e-09	3.81701e-07	-0.734275	0.00597156	0.0861282	-0.402532	0.247217	0.814313	0.594852	0.0546934	0.176864	1.1903	8.78936e-06	0.000112133	0.849896	0.00336008	0.0132376	1.07684	0.0182301	0.154284	0.73554	0.0797189	0.670394	2.37259	1.6309e-25	2.30941e-23	1.58757	7.24426e-09	2.11563e-07	Vitvi05g00295	-1.05133	0.000108791	0.00557158	Vitvi19g01871	-1.80669	7.80056e-11	6.55451e-09	Vitvi05g00163	-1.92862	4.59424e-06	0.000388422
Vitvi06g00790	1.25654	0.00115961	0.0492906	-0.21428	0.74035	0.961374	1.51771	0.0115668	0.0655967	1.28164	0.194844	0.482548	1.20694	1.03e-05	0.000918704	0.618851	0.00264799	0.0169386	-0.708485	0.064086	0.16261	-1.43079	0.0018409	0.00803	-0.0533827	0.893154	0.969096	0.82335	0.0980862	0.705816	-2.22772	4.23568e-05	0.000228187	-2.70539	0.00300475	0.0129986	Vitvi18g02445	-7.28073	0.000109438	0.00557761	Vitvi08g01826	-2.32084	7.87547e-11	6.59277e-09	Vitvi12g01874	-3.18129	4.67586e-06	0.00039389
Vitvi02g01404	1.78691	0.00116693	0.0493927	2.79075	0.0220153	0.22739	-1.01047	0.307445	0.513411	-1.16052	0.163856	0.450631	0.568203	0.365412	0.90644	2.36694	0.0633732	0.196009	-1.75428	0.00997785	0.0389578	-1.71627	0.0537254	0.124867	-1.2172	0.0699297	0.320626	-0.429243	0.53507	0.939396	-0.75803	0.457209	0.581625	-0.547477	0.458902	0.605225	Vitvi05g00134	-2.83243	0.000109198	0.00557761	Vitvi10g00204	-2.0908	7.95606e-11	6.63547e-09	Vitvi16g00083	-1.93687	4.73559e-06	0.000394465
																																					Vitvi04g01708	-3.15072	0.000109812	0.00558404	Vitvi10g00294	-3.71629	8.02251e-11	6.66611e-09	Vitvi18g00479	-4.39563	4.75054e-06	0.000394465
																																					Vitvi18g02834	1.60805	0.000113063	0.00571396	Vitvi18g00482	-2.03303	9.17499e-11	7.5956e-09	Vitvi05g01930	-2.59115	4.71039e-06	0.000394465
																																					Vitvi02g00181	-1.75012	0.000114029	0.00573973	Vitvi06g00561	-3.63699	9.21927e-11	7.60321e-09	Vitvi05g00357	-2.12531	5.68761e-06	0.000470594
																																					Vitvi06g00279	-1.48299	0.000114147	0.00573973	Vitvi14g00473	-1.95291	9.25196e-11	7.60321e-09	Vitvi01g00907	-1.77804	5.74855e-06	0.000470612
																																					Vitvi08g01735	1.45057	0.0001149	0.0057647	Vitvi13g01123	-2.61954	9.52871e-11	7.80206e-09	Vitvi03g00564	-1.7683	5.73423e-06	0.000470612
																																					Vitvi12g02508	-1.52722	0.000115616	0.00578771	Vitvi14g01951	-3.41727	1.07911e-10	8.80361e-09	Vitvi02g00507	-3.73579	5.73457e-06	0.000470612
																																					Vitvi19g02038	-4.88117	0.000116586	0.00582337	Vitvi14g01985	-4.03981	1.0834e-10	8.80653e-09	Vitvi08g01843	-4.32765	5.94722e-06	0.000483471
																																					Vitvi14g00541	-2.00282	0.000119984	0.0059535	Vitvi08g01337	-2.47379	1.11251e-10	9.01056e-09	Vitvi10g01642	-1.7717	5.93588e-06	0.000483471
																																					Vitvi11g00776	-1.74451	0.00012121	0.0060011	Vitvi18g02533	-2.36478	1.24554e-10	1.00517e-08	Vitvi18g02669	-1.03566	6.20165e-06	0.000502399
																																					Vitvi13g02516	-1.91126	0.000123956	0.00608638	Vitvi01g00411	-1.57545	1.28365e-10	1.03221e-08	Vitvi16g01957	-4.9964	6.33869e-06	0.000511717
																																					Vitvi11g00337	1.27805	0.000124013	0.00608638	Vitvi17g00165	-1.7201	1.31032e-10	1.0499e-08	Vitvi18g01608	-1.5669	6.39376e-06	0.000514377
																																					Vitvi14g01952	-2.17805	0.000127069	0.00620929	Vitvi08g01001	-3.17183	1.33817e-10	1.06839e-08	Vitvi06g00626	-3.50213	6.56093e-06	0.000526005
																																					Vitvi12g00462	-4.08805	0.000128205	0.00622431	Vitvi16g01343	-1.91854	1.45384e-10	1.15663e-08	Vitvi12g01876	-4.16798	6.87408e-06	0.000547337
																																					Vitvi14g01967	-2.3108	0.000129115	0.00625499	Vitvi08g02376	-6.56864	1.47729e-10	1.17113e-08	Vitvi18g00107	-6.55746	7.06372e-06	0.000560517
																																					Vitvi16g01086	-1.00005	0.000129946	0.00628177	Vitvi08g01614	1.87529	1.49718e-10	1.18272e-08	Vitvi15g01042	-6.75352	7.14732e-06	0.000565222
																																					Vitvi02g00719	-2.8323	0.000135193	0.00649361	Vitvi03g00712	-2.87083	1.564e-10	1.23117e-08	Vitvi05g01767	-4.10184	7.5401e-06	0.000594262
																																					Vitvi10g00585	-1.19364	0.000134919	0.00649361	Vitvi05g00386	-2.72279	1.64141e-10	1.28759e-08	Vitvi07g02267	-3.06013	7.59607e-06	0.000596651
																																					Vitvi04g00426	-1.76385	0.00013618	0.00652708	Vitvi08g00823	-2.36864	1.64935e-10	1.28931e-08	Vitvi09g00134	-1.29314	7.70611e-06	0.000603256
																																					Vitvi14g03080	-2.96618	0.000137058	0.00655521	Vitvi05g00539	-4.03296	1.76342e-10	1.37369e-08	Vitvi14g01552	-1.94564	7.84099e-06	0.000611755
																																					Vitvi14g01913	-1.40734	0.000137542	0.00656442	Vitvi01g01482	-1.57656	1.82086e-10	1.41353e-08	Vitvi18g00879	-2.64821	7.93643e-06	0.00061713
																																					Vitvi19g00111	1.09665	0.000142024	0.00672647	Vitvi18g00596	-4.07582	1.83197e-10	1.41725e-08	Vitvi13g01535	-6.02003	8.29463e-06	0.000640698
																																					Vitvi19g01865	-2.3649	0.000143932	0.00679739	Vitvi01g01946	-3.45391	2.0218e-10	1.55873e-08	Vitvi01g02001	-2.93018	8.26871e-06	0.000640698
																																					Vitvi04g00423	-2.14396	0.000144518	0.00681077	Vitvi02g00792	-3.86693	2.38095e-10	1.82309e-08	Vitvi18g01248	-2.94999	8.34686e-06	0.000642598
																																					Vitvi05g00675	-2.33635	0.000151679	0.00711451	Vitvi03g01203	-3.47654	2.55716e-10	1.94474e-08	Vitvi13g02327	1.27139	8.39049e-06	0.000643825
																																					Vitvi06g01884	1.02178	0.000153162	0.00715824	Vitvi13g02028	-3.40801	2.54886e-10	1.94474e-08	Vitvi08g02225	-2.41194	8.45397e-06	0.000646562
																																					Vitvi04g00512	-1.67445	0.000155542	0.00725444	Vitvi12g00276	-1.81958	2.64888e-10	2.00769e-08	Vitvi18g00495	-1.49857	8.6517e-06	0.000659515
																																					Vitvi05g00852	-2.15742	0.000156242	0.00727203	Vitvi05g00357	-2.63587	2.76227e-10	2.08659e-08	Vitvi17g00062	1.28007	8.69299e-06	0.000660497
																																					Vitvi10g01361	-2.03214	0.000157617	0.00730585	Vitvi08g01513	2.16629	2.8016e-10	2.10919e-08	Vitvi16g01259	-2.76297	8.79302e-06	0.000665921
																																					Vitvi01g02097	1.4768	0.000159425	0.00737448	Vitvi09g01624	-4.65058	2.95193e-10	2.21493e-08	Vitvi06g00605	-4.48695	8.8423e-06	0.000667479
																																					Vitvi07g00762	-1.36066	0.000168536	0.00765446	Vitvi11g00513	-2.73262	3.07399e-10	2.29883e-08	Vitvi02g00031	-4.05583	8.97236e-06	0.000674174
																																					Vitvi04g01551	-1.20917	0.000172315	0.00779465	Vitvi05g00018	-2.7915	3.2985e-10	2.45853e-08	Vitvi04g00506	-3.40309	8.98898e-06	0.000674174
																																					Vitvi06g01156	-3.8871	0.000174716	0.00788742	Vitvi00g00794	-2.6921	3.33991e-10	2.47638e-08	Vitvi06g01344	-1.89272	9.10817e-06	0.000680916
																																					Vitvi19g00470	-1.54394	0.000176786	0.00796491	Vitvi04g01432	-1.83826	3.34452e-10	2.47638e-08	Vitvi07g01520	-6.82782	9.30808e-06	0.000691415
																																					Vitvi07g02211	-1.50772	0.000177279	0.0079712	Vitvi16g00775	-1.23442	3.41878e-10	2.52304e-08	Vitvi19g00150	-1.4018	9.34901e-06	0.000692243
																																					Vitvi17g01613	-1.11629	0.00018691	0.00836144	Vitvi14g00841	-1.6777	3.59455e-10	2.64406e-08	Vitvi10g01685	-4.10818	9.49802e-06	0.000701044
																																					Vitvi13g00618	1.00718	0.000189069	0.00841729	Vitvi12g00179	-1.11444	3.75145e-10	2.75045e-08	Vitvi13g00329	-4.24035	9.64803e-06	0.000709863
																																					Vitvi13g01358	-1.55306	0.00019163	0.00849775	Vitvi05g00166	-5.07688	3.80539e-10	2.78091e-08	Vitvi17g00179	-2.31218	9.81958e-06	0.000720206
																																					Vitvi05g01679	-3.22535	0.000197186	0.0086928	Vitvi14g00103	-1.58447	4.09241e-10	2.98095e-08	Vitvi06g00136	-1.9889	1.0225e-05	0.000747583
																																					Vitvi08g01794	-1.71484	0.000200078	0.00880302	Vitvi08g01847	-3.45951	4.20233e-10	3.05111e-08	Vitvi06g00143	-4.85579	1.04404e-05	0.000760935
																																					Vitvi12g00376	-2.32048	0.000202135	0.00886302	Vitvi10g00451	-2.94919	4.2183e-10	3.05283e-08	Vitvi09g01542	2.44038	1.13793e-05	0.000826779
																																					Vitvi09g01621	-2.15378	0.000202228	0.00886302	Vitvi09g00734	-1.58694	4.64473e-10	3.35063e-08	Vitvi05g02082	-2.22954	1.14528e-05	0.000829526
																																					Vitvi15g00995	-3.13389	0.000203446	0.0088991	Vitvi08g01858	-1.56034	5.03115e-10	3.61775e-08	Vitvi11g00798	-3.6339	1.16362e-05	0.00084019
																																					Vitvi17g00644	-2.47096	0.000204103	0.00891053	Vitvi00g02237	-2.53699	5.97706e-10	4.28419e-08	Vitvi06g00163	1.29607	1.17174e-05	0.000843433
																																					Vitvi11g01268	-1.33625	0.000207519	0.00902465	Vitvi08g00633	-1.67891	6.10538e-10	4.36224e-08	Vitvi16g01362	-2.47249	1.21456e-05	0.000871556
																																					Vitvi16g01795	1.44595	0.000207406	0.00902465	Vitvi19g02145	-5.10774	6.263e-10	4.46065e-08	Vitvi02g01343	2.71917	1.22786e-05	0.000878394
																																					Vitvi07g01150	-2.66328	0.000208873	0.00906608	Vitvi18g01248	-3.29117	6.90425e-10	4.88634e-08	Vitvi04g01937	2.05174	1.28259e-05	0.000914733
																																					Vitvi14g01800	-1.8562	0.000215137	0.00926653	Vitvi10g00400	-2.56134	7.19264e-10	5.07443e-08	Vitvi14g02757	1.80889	1.29486e-05	0.000920656
																																					Vitvi18g02230	-2.12035	0.000219021	0.00938002	Vitvi18g00119	-1.47438	7.3252e-10	5.15175e-08	Vitvi17g00753	-1.75991	1.30683e-05	0.000926337
																																					Vitvi13g01633	-1.44946	0.000219008	0.00938002	Vitvi10g00585	-2.0703	7.58682e-10	5.31907e-08	Vitvi13g01899	-1.61726	1.34539e-05	0.000950773
																																					Vitvi13g00686	1.14869	0.000219877	0.00939881	Vitvi04g01907	-6.44188	7.73602e-10	5.40678e-08	Vitvi04g00080	-1.40363	1.35175e-05	0.000952368
																																					Vitvi06g00210	-2.08622	0.000222742	0.00948528	Vitvi13g00715	-1.26765	7.77555e-10	5.41753e-08	Vitvi12g00117	-4.99453	1.36157e-05	0.000956389
																																					Vitvi19g00601	-3.56481	0.000230576	0.0097452	Vitvi05g00208	-2.21034	8.06756e-10	5.58629e-08	Vitvi11g01522	2.14645	1.37709e-05	0.000964378
																																					Vitvi13g00615	-1.26734	0.000232842	0.00980419	Vitvi05g01756	-2.05613	8.10702e-10	5.59634e-08	Vitvi08g01242	-2.00894	1.42728e-05	0.000993543
																																					Vitvi10g00751	-2.49433	0.000239419	0.0100623	Vitvi06g01377	-2.04349	8.28623e-10	5.7025e-08	Vitvi00g02146	-1.51068	1.43757e-05	0.000997715
																																					Vitvi14g01282	-5.78889	0.000245496	0.0101676	Vitvi05g00613	-1.01472	8.63938e-10	5.92736e-08	Vitvi02g01615	-2.31253	1.48567e-05	0.00102803
																																					Vitvi18g00221	-4.92757	0.000244858	0.0101676	Vitvi01g00381	-2.5347	8.73148e-10	5.97228e-08	Vitvi00g02237	-2.91656	1.53244e-05	0.00105724
																																					Vitvi11g00238	-1.3748	0.000264074	0.0108921	Vitvi01g00012	-2.89364	9.01737e-10	6.14908e-08	Vitvi09g01621	-2.57411	1.55161e-05	0.0010673
																																					Vitvi07g00509	-1.87797	0.000266845	0.0109694	Vitvi01g01843	-3.05321	9.6473e-10	6.5587e-08	Vitvi17g00945	-2.30882	1.58299e-05	0.00108249
																																					Vitvi06g01709	-3.2133	0.000269485	0.0110376	Vitvi08g02035	-2.4661	1.03061e-09	6.98543e-08	Vitvi12g02502	-2.75609	1.57944e-05	0.00108249
																																					Vitvi18g00947	-2.15453	0.000272639	0.0111263	Vitvi08g01043	-2.11282	1.06473e-09	7.19495e-08	Vitvi03g00397	-3.02051	1.65011e-05	0.00112179
																																					Vitvi18g01320	-3.84362	0.000273784	0.0111529	Vitvi06g00495	-1.42759	1.09595e-09	7.38364e-08	Vitvi01g01924	-1.8983	1.70005e-05	0.00115237
																																					Vitvi13g01379	-3.82866	0.000279709	0.0112806	Vitvi01g00792	-1.42533	1.10505e-09	7.42268e-08	Vitvi16g01444	-3.95112	1.7081e-05	0.00115446
																																					Vitvi12g02386	-3.18269	0.000281331	0.0112969	Vitvi10g00618	-2.12485	1.15e-09	7.65587e-08	Vitvi04g01540	-2.24822	1.81485e-05	0.00121582
																																					Vitvi05g01965	-2.46167	0.000285605	0.0114481	Vitvi11g00229	-1.34523	1.14832e-09	7.65587e-08	Vitvi15g01505	-5.6243	1.81981e-05	0.00121582
																																					Vitvi11g00587	-4.07347	0.000288847	0.0115575	Vitvi18g00587	-1.2909	1.14923e-09	7.65587e-08	Vitvi10g01813	-1.63799	1.83446e-05	0.0012221
																																					Vitvi13g00230	-1.97887	0.000295556	0.011784	Vitvi13g01852	-3.09087	1.23118e-09	8.17206e-08	Vitvi18g00436	1.19223	1.84344e-05	0.00122457
																																					Vitvi01g02212	-3.16615	0.000299519	0.0118999	Vitvi18g00784	-1.37098	1.31269e-09	8.68738e-08	Vitvi11g01266	2.06103	1.8492e-05	0.0012249
																																					Vitvi16g01279	-2.07276	0.000303448	0.0120284	Vitvi10g02283	-5.25743	1.34466e-09	8.87277e-08	Vitvi18g00605	-2.70155	1.95762e-05	0.00129303
																																					Vitvi09g00227	-1.50293	0.000304425	0.0120312	Vitvi18g02021	-2.2297	1.38398e-09	9.07883e-08	Vitvi17g01613	-2.67712	2.0331e-05	0.00133908
																																					Vitvi03g01159	-3.80121	0.000310978	0.0122472	Vitvi13g01899	-2.38129	1.42541e-09	9.32336e-08	Vitvi06g01935	-2.88035	2.05383e-05	0.00134892
																																					Vitvi11g00720	-2.00112	0.000313234	0.0123007	Vitvi18g02534	-2.43206	1.42991e-09	9.32558e-08	Vitvi08g02412	-2.01093	2.10033e-05	0.0013717
																																					Vitvi15g00771	1.38296	0.000313429	0.0123007	Vitvi04g00435	-3.04535	1.43897e-09	9.35749e-08	Vitvi17g01493	-2.86652	2.13389e-05	0.00138972
																																					Vitvi02g00270	-2.986	0.000314713	0.0123297	Vitvi07g00634	2.09404	1.47839e-09	9.58602e-08	Vitvi17g00078	-2.70994	2.26657e-05	0.00146659
																																					Vitvi10g01773	-2.57648	0.000322904	0.0125672	Vitvi06g01935	-3.58766	1.50464e-09	9.72814e-08	Vitvi06g01682	-2.95782	2.27084e-05	0.00146659
																																					Vitvi18g00677	-1.62354	0.000329556	0.0127999	Vitvi03g01801	-2.50988	1.51799e-09	9.78626e-08	Vitvi01g00934	-2.44638	2.29175e-05	0.00147599
																																					Vitvi11g00929	-2.29595	0.000330291	0.0128063	Vitvi07g01829	-2.20938	1.53171e-09	9.84642e-08	Vitvi10g02277	-5.88943	2.32147e-05	0.001491
																																					Vitvi05g01524	-7.14447	0.000344812	0.0132624	Vitvi06g00810	-2.17874	1.54013e-09	9.87222e-08	Vitvi13g01933	-2.67334	2.36817e-05	0.0015168
																																					Vitvi13g01317	1.01127	0.000344997	0.0132624	Vitvi08g02412	-3.91959	1.55602e-09	9.94565e-08	Vitvi05g00839	-3.20799	2.47271e-05	0.00157078
																																					Vitvi04g00143	-3.05945	0.000351539	0.013445	Vitvi06g00562	-1.99221	1.64974e-09	1.05147e-07	Vitvi05g01337	-4.32761	2.56332e-05	0.0016239
																																					Vitvi16g02119	-1.30493	0.000356929	0.0135591	Vitvi01g01722	-2.29086	1.66212e-09	1.05636e-07	Vitvi04g02114	-4.31638	2.65465e-05	0.00167719
																																					Vitvi03g01095	-1.43701	0.000361938	0.0137262	Vitvi08g01890	-2.18332	1.6838e-09	1.06712e-07	Vitvi02g01406	-3.86821	2.74478e-05	0.00172943
																																					Vitvi19g02145	-2.38887	0.000364458	0.0137754	Vitvi13g01633	-3.00581	1.70049e-09	1.07466e-07	Vitvi04g00345	-6.30468	2.77563e-05	0.00174189
																																					Vitvi11g01513	-1.79644	0.000364105	0.0137754	Vitvi14g00142	-2.31382	1.71114e-09	1.07836e-07	Vitvi05g01744	-3.62185	2.77953e-05	0.00174189
																																					Vitvi10g01813	-1.59435	0.000374909	0.014123	Vitvi10g00796	-3.42712	1.72658e-09	1.08504e-07	Vitvi15g00424	1.09896	3.00982e-05	0.00188114
																																					Vitvi18g02997	-2.96697	0.000377844	0.0141861	Vitvi09g00981	-2.15395	1.77572e-09	1.1128e-07	Vitvi07g02571	-1.21326	3.04064e-05	0.00188872
																																					Vitvi07g02563	1.30442	0.000380841	0.0142749	Vitvi10g02287	-5.54243	1.91108e-09	1.19429e-07	Vitvi10g00585	-1.61547	3.03139e-05	0.00188872
																																					Vitvi13g00509	-2.26432	0.000385741	0.0144345	Vitvi12g01878	-4.37058	1.92607e-09	1.20032e-07	Vitvi03g01199	-3.24831	3.04632e-05	0.00188872
																																					Vitvi19g01937	-1.73592	0.00039113	0.0145636	Vitvi10g00694	-5.26145	1.9447e-09	1.20857e-07	Vitvi12g02469	-2.35792	3.06279e-05	0.00189388
																																					Vitvi11g01222	1.5274	0.000393902	0.0146426	Vitvi01g00932	-1.2431	1.95682e-09	1.21274e-07	Vitvi13g01998	-2.66236	3.07334e-05	0.00189536
																																					Vitvi16g00083	-1.13283	0.000403009	0.0149319	Vitvi00g01319	-1.48634	2.1399e-09	1.32255e-07	Vitvi14g00609	-6.63323	3.11834e-05	0.00191803
																																					Vitvi18g02298	-6.68473	0.000411578	0.0151497	Vitvi01g00924	-1.67539	2.29455e-09	1.41424e-07	Vitvi13g00327	-4.19492	3.20983e-05	0.00196909
																																					Vitvi01g00508	-1.10811	0.000419163	0.0153787	Vitvi19g01345	-7.836	2.4249e-09	1.49049e-07	Vitvi18g02657	-1.24308	3.22218e-05	0.00197146
																																					Vitvi10g01589	1.84269	0.000418902	0.0153787	Vitvi14g00786	-3.10471	2.43627e-09	1.49338e-07	Vitvi00g01243	-1.54789	3.24839e-05	0.00198228
																																					Vitvi18g02824	-1.52516	0.000419962	0.0153829	Vitvi11g00178	-3.01706	2.52446e-09	1.54322e-07	Vitvi11g00014	1.4268	3.43938e-05	0.00209334
																																					Vitvi08g01437	-3.43787	0.000426206	0.0155863	Vitvi02g01399	-2.54175	2.5681e-09	1.56563e-07	Vitvi07g02686	-2.71518	3.50708e-05	0.00211791
																																					Vitvi08g01570	1.00078	0.000444923	0.0161398	Vitvi13g00157	-1.57283	2.69447e-09	1.63822e-07	Vitvi05g00342	-7.45513	3.50162e-05	0.00211791
																																					Vitvi15g00770	-2.19118	0.000446261	0.0161623	Vitvi07g02686	-2.78248	2.77805e-09	1.68448e-07	Vitvi16g01279	-2.44766	3.49892e-05	0.00211791
																																					Vitvi19g01981	-1.37342	0.000454111	0.0163676	Vitvi19g00775	-2.2967	2.81067e-09	1.69966e-07	Vitvi17g00046	1.33497	3.60726e-05	0.00217277
																																					Vitvi03g00427	-2.66592	0.000462812	0.016628	Vitvi06g00318	-1.49702	2.95517e-09	1.78223e-07	Vitvi12g00555	-3.49686	3.97371e-05	0.00238116
																																					Vitvi08g00656	-1.21779	0.000472171	0.0169103	Vitvi05g01883	-3.72649	3.1671e-09	1.90493e-07	Vitvi14g03009	-6.13716	4.05462e-05	0.00242339
																																					Vitvi08g01047	-6.62796	0.000490324	0.0173127	Vitvi14g01353	-1.94781	3.19151e-09	1.91448e-07	Vitvi02g00505	-3.3357	4.13443e-05	0.00246476
																																					Vitvi16g01419	1.01678	0.000488105	0.0173127	Vitvi19g00760	-2.04465	3.21399e-09	1.92282e-07	Vitvi02g00436	-5.35763	4.14653e-05	0.00246565
																																					Vitvi16g01198	-2.50189	0.000491121	0.0173137	Vitvi01g01460	-1.18461	3.30769e-09	1.97362e-07	Vitvi10g00285	1.78402	4.28279e-05	0.00254017
																																					Vitvi11g00297	-2.59416	0.000493895	0.0173302	Vitvi02g00605	-2.69558	3.3215e-09	1.9766e-07	Vitvi03g00312	-6.34208	4.34195e-05	0.00256871
																																					Vitvi08g01587	-2.26939	0.000493479	0.0173302	Vitvi01g00067	-4.17836	3.33542e-09	1.97963e-07	Vitvi18g02494	-6.42124	4.39812e-05	0.00259534
																																					Vitvi17g00534	-1.21485	0.000493102	0.0173302	Vitvi11g00472	-2.81078	3.39442e-09	2.00933e-07	Vitvi05g01910	-3.49085	4.40967e-05	0.00259557
																																					Vitvi11g00339	1.08973	0.000499057	0.0174841	Vitvi05g01911	-4.54422	3.42761e-09	2.02365e-07	Vitvi08g00212	2.87498	4.45326e-05	0.00260714
																																					Vitvi08g00020	-3.12643	0.000504473	0.0176464	Vitvi06g01400	-2.03807	3.45149e-09	2.03239e-07	Vitvi08g01841	-2.93635	4.46044e-05	0.00260714
																																					Vitvi05g01856	-1.8416	0.000508764	0.0177245	Vitvi01g01682	-1.51055	3.51556e-09	2.0647e-07	Vitvi15g00704	-3.12194	4.46297e-05	0.00260714
																																					Vitvi19g01871	-1.24435	0.000509854	0.0177245	Vitvi18g02031	-2.08303	3.79008e-09	2.21433e-07	Vitvi09g00981	-2.02745	4.48605e-05	0.00261405
																																					Vitvi13g01171	-3.90756	0.000519911	0.0179351	Vitvi17g00331	-1.90585	3.88401e-09	2.26332e-07	Vitvi07g01813	-6.13324	4.67622e-05	0.00271805
																																					Vitvi06g01207	-2.77872	0.000520372	0.0179351	Vitvi07g00164	-2.90592	4.22484e-09	2.45555e-07	Vitvi10g00104	-1.50411	4.71758e-05	0.00273525
																																					Vitvi05g01883	-1.46306	0.000520782	0.0179351	Vitvi09g01273	-1.83293	4.30804e-09	2.49744e-07	Vitvi06g01447	-2.85326	4.76722e-05	0.00275716
																																					Vitvi14g01841	1.0022	0.000524181	0.0180003	Vitvi04g00781	-1.92857	4.32046e-09	2.49818e-07	Vitvi10g01072	-2.32769	4.77993e-05	0.00275765
																																					Vitvi17g01475	-2.75657	0.000528347	0.0180882	Vitvi07g00099	-1.37429	4.55421e-09	2.62657e-07	Vitvi07g01297	-4.28521	4.87218e-05	0.00279828
																																					Vitvi13g00289	-1.01356	0.000534335	0.0182378	Vitvi01g00782	-2.51565	4.67933e-09	2.69181e-07	Vitvi19g00094	-3.2125	4.87442e-05	0.00279828
																																					Vitvi09g01757	-5.06489	0.000539472	0.0183853	Vitvi05g00032	-1.26676	4.69522e-09	2.69405e-07	Vitvi08g01250	-2.23261	4.91752e-05	0.00281607
																																					Vitvi11g01339	-5.06061	0.000542699	0.0184395	Vitvi07g00353	-1.67604	4.85603e-09	2.77921e-07	Vitvi06g01762	-6.51375	4.97964e-05	0.00284463
																																					Vitvi10g02174	1.15664	0.000552461	0.0187147	Vitvi16g02061	-1.66726	4.93769e-09	2.81875e-07	Vitvi02g00388	-2.42239	5.02997e-05	0.00286634
																																					Vitvi06g01768	-2.80324	0.000556704	0.0188072	Vitvi11g00545	-1.25921	5.0757e-09	2.89019e-07	Vitvi18g02718	-4.13937	5.10609e-05	0.00289553
																																					Vitvi08g02121	-1.27229	0.000556861	0.0188072	Vitvi16g00929	-1.54057	5.23665e-09	2.97428e-07	Vitvi18g02837	-3.24544	5.10297e-05	0.00289553
																																					Vitvi03g01557	-2.43524	0.000569401	0.0191446	Vitvi18g01315	-1.05791	5.36709e-09	3.04067e-07	Vitvi12g00519	-2.00067	5.15925e-05	0.00291147
																																					Vitvi03g01603	-1.42121	0.000572416	0.0192173	Vitvi12g02353	-4.14226	5.487e-09	3.10078e-07	Vitvi05g00528	-5.46157	5.23537e-05	0.00294727
																																					Vitvi02g00368	-3.64117	0.000581343	0.0194847	Vitvi18g00524	-2.04891	5.76382e-09	3.24903e-07	Vitvi06g01949	-3.66844	5.30452e-05	0.00297899
																																					Vitvi06g00668	-2.00536	0.000588146	0.0196575	Vitvi00g02173	-6.22785	5.84805e-09	3.28002e-07	Vitvi00g01382	-1.6974	5.34138e-05	0.00298526
																																					Vitvi08g01761	-3.74714	0.000594954	0.0198556	Vitvi05g00164	-1.90293	5.83664e-09	3.28002e-07	Vitvi02g01273	-3.32185	5.32982e-05	0.00298526
																																					Vitvi18g00189	-3.54282	0.000626533	0.0207253	Vitvi16g01444	-4.25018	5.9441e-09	3.32558e-07	Vitvi11g00197	-2.10079	5.36763e-05	0.00298837
																																					Vitvi07g00354	-4.00814	0.000634504	0.0209275	Vitvi10g00256	-2.25136	6.03665e-09	3.36896e-07	Vitvi19g02086	-1.69039	5.37264e-05	0.00298837
																																					Vitvi01g01555	-3.07312	0.000646051	0.0212346	Vitvi07g00736	-3.16848	6.16643e-09	3.43285e-07	Vitvi02g00325	1.44707	5.3961e-05	0.00299426
																																					Vitvi03g00397	-1.58214	0.000646643	0.0212346	Vitvi02g00040	-4.20819	6.3131e-09	3.5058e-07	Vitvi07g00314	-1.22972	5.43955e-05	0.00300579
																																					Vitvi01g00329	-5.24661	0.000660166	0.021553	Vitvi00g02157	-5.65513	6.3398e-09	3.50955e-07	Vitvi01g00928	-2.32481	5.45567e-05	0.00300579
																																					Vitvi09g00050	-1.61501	0.000659342	0.021553	Vitvi06g00136	-2.13486	6.35114e-09	3.50955e-07	Vitvi17g00484	-2.3859	5.48315e-05	0.00301379
																																					Vitvi18g00310	-1.04634	0.000662905	0.0216111	Vitvi15g00704	-3.58071	6.45827e-09	3.55998e-07	Vitvi01g00793	-1.59236	5.51093e-05	0.00302191
																																					Vitvi09g00359	-2.81648	0.000666228	0.0216633	Vitvi14g01181	-3.20063	6.54922e-09	3.60127e-07	Vitvi11g01257	1.02612	5.57679e-05	0.00305083
																																					Vitvi06g01307	-1.60853	0.000666657	0.0216633	Vitvi14g02511	-1.18908	6.95857e-09	3.81701e-07	Vitvi08g01826	-2.52964	5.73691e-05	0.00313106
																																					Vitvi05g00468	-1.49316	0.000668404	0.0216633	Vitvi04g00034	-2.47746	7.00102e-09	3.83092e-07	Vitvi12g00540	-1.47035	5.78755e-05	0.00315015
																																					Vitvi11g01334	-4.03734	0.000676959	0.0217833	Vitvi09g00293	-2.08067	7.06305e-09	3.85546e-07	Vitvi18g01019	2.90008	5.92956e-05	0.0032061
																																					Vitvi06g01325	-3.83964	0.00067593	0.0217833	Vitvi19g00484	-2.01066	7.23135e-09	3.93775e-07	Vitvi17g00819	-5.20103	5.95614e-05	0.003213
																																					Vitvi14g00973	-1.04747	0.000674998	0.0217833	Vitvi14g00488	-2.22816	7.43296e-09	4.03773e-07	Vitvi04g00173	-1.36219	6.07516e-05	0.00326533
																																					Vitvi08g01228	1.0745	0.000677856	0.0217833	Vitvi19g01879	-2.22204	7.48871e-09	4.0582e-07	Vitvi06g01331	-1.84919	6.08124e-05	0.00326533
																																					Vitvi18g00385	-2.12054	0.000687976	0.022077	Vitvi19g01878	-1.9046	8.43454e-09	4.55973e-07	Vitvi09g01127	-2.08612	6.13209e-05	0.00328505
																																					Vitvi17g00460	1.0855	0.000689891	0.0221069	Vitvi05g00434	-1.72791	8.69028e-09	4.68669e-07	Vitvi04g02075	-2.38245	6.21043e-05	0.00331176
																																					Vitvi10g00852	-2.43169	0.000697343	0.0222508	Vitvi07g02115	-5.15129	8.7992e-09	4.73405e-07	Vitvi07g02951	2.84821	6.20922e-05	0.00331176
																																					Vitvi12g01626	-3.00788	0.000705414	0.0224102	Vitvi11g00356	-5.26872	8.92208e-09	4.77985e-07	Vitvi04g01551	-2.01664	6.24151e-05	0.00331313
																																					Vitvi14g00423	-2.26054	0.000705371	0.0224102	Vitvi07g02198	-2.16814	8.92693e-09	4.77985e-07	Vitvi09g01513	-3.39037	6.229e-05	0.00331313
																																					Vitvi08g00875	1.24224	0.000707692	0.0224222	Vitvi04g01920	-2.76147	9.53069e-09	5.07888e-07	Vitvi09g01273	-1.6033	6.26501e-05	0.00331803
																																					Vitvi19g00255	-1.81963	0.000724291	0.0229159	Vitvi10g00128	-1.71719	9.52025e-09	5.07888e-07	Vitvi18g01175	2.68274	6.32578e-05	0.0033426
																																					Vitvi11g00486	-1.24121	0.000747944	0.0235649	Vitvi07g02667	-2.1602	1.0028e-08	5.33126e-07	Vitvi10g00953	1.57399	6.4262e-05	0.00338768
																																					Vitvi16g01321	-2.35657	0.000749054	0.023567	Vitvi03g00335	-1.21057	1.04186e-08	5.52581e-07	Vitvi18g00390	1.74196	6.44023e-05	0.00338768
																																					Vitvi09g00452	-4.41462	0.000760427	0.0238153	Vitvi08g00792	-1.81854	1.0792e-08	5.71036e-07	Vitvi05g01649	-3.00368	6.54614e-05	0.00342819
																																					Vitvi09g00188	-3.61486	0.000761047	0.0238153	Vitvi16g00479	-2.26099	1.13867e-08	6.01082e-07	Vitvi11g00477	-2.83379	6.54673e-05	0.00342819
																																					Vitvi11g00626	-2.49384	0.000758789	0.0238153	Vitvi01g01680	-2.61987	1.26983e-08	6.68749e-07	Vitvi13g00289	-1.75522	6.64261e-05	0.00347058
																																					Vitvi12g00117	-1.49552	0.000767212	0.0239709	Vitvi07g00259	-2.87074	1.30302e-08	6.84619e-07	Vitvi08g00823	-2.71522	6.71651e-05	0.00349349
																																					Vitvi08g02085	-1.66439	0.000779724	0.0242274	Vitvi11g01522	1.83034	1.31299e-08	6.88247e-07	Vitvi04g01247	-1.6437	6.70215e-05	0.00349349
																																					Vitvi01g02044	-2.806	0.000792796	0.024532	Vitvi18g00470	-3.21759	1.35185e-08	7.06963e-07	Vitvi01g00299	-1.07561	6.85734e-05	0.0035475
																																					Vitvi15g01541	-1.17901	0.000800926	0.0246819	Vitvi07g00031	-1.39747	1.39622e-08	7.28467e-07	Vitvi06g01917	-2.82737	6.84909e-05	0.0035475
																																					Vitvi04g00511	-1.17923	0.000803877	0.024739	Vitvi02g00388	-3.02457	1.44087e-08	7.48285e-07	Vitvi01g01722	-2.08282	6.86613e-05	0.0035475
																																					Vitvi09g01411	-2.78394	0.000806316	0.0247534	Vitvi15g01151	-2.05185	1.43793e-08	7.48285e-07	Vitvi01g01678	-1.83565	6.89314e-05	0.00355356
																																					Vitvi05g01477	-2.57163	0.000815524	0.024961	Vitvi18g00656	-2.48173	1.46515e-08	7.59135e-07	Vitvi13g02295	-2.90858	7.13551e-05	0.00367037
																																					Vitvi06g00153	-1.25244	0.000824694	0.0251733	Vitvi04g00328	-1.88499	1.50233e-08	7.7661e-07	Vitvi07g00301	-1.30601	7.20099e-05	0.00369587
																																					Vitvi07g01828	-2.48452	0.00083027	0.0253092	Vitvi06g00096	-1.12587	1.63335e-08	8.42394e-07	Vitvi08g02327	-1.80804	7.37513e-05	0.00377691
																																					Vitvi07g03060	-1.54767	0.000834073	0.0253908	Vitvi03g01603	-2.02143	1.68513e-08	8.67109e-07	Vitvi02g00466	-1.96552	7.52947e-05	0.00383904
																																					Vitvi10g00032	-4.00927	0.000850763	0.0255317	Vitvi12g02594	-2.89245	1.71399e-08	8.79938e-07	Vitvi07g00317	-1.42778	7.60801e-05	0.0038706
																																					Vitvi03g00284	-2.62902	0.00084277	0.0255317	Vitvi13g01622	-1.93929	1.75035e-08	8.96553e-07	Vitvi07g02198	-1.26052	7.65276e-05	0.0038764
																																					Vitvi19g00318	-2.19884	0.000850124	0.0255317	Vitvi05g01886	-2.22007	1.78443e-08	9.1193e-07	Vitvi14g00786	-2.77671	7.63709e-05	0.0038764
																																					Vitvi07g00013	-1.61592	0.000851169	0.0255317	Vitvi13g02487	-4.35992	1.80201e-08	9.18821e-07	Vitvi08g00138	-1.06808	7.70787e-05	0.00388737
																																					Vitvi04g01507	-2.6602	0.000855468	0.0256265	Vitvi13g00344	-1.63364	1.8123e-08	9.21969e-07	Vitvi05g01752	2.78187	7.89137e-05	0.00396534
																																					Vitvi05g02250	-1.24712	0.000862259	0.0257956	Vitvi05g01933	-3.09352	1.82468e-08	9.2617e-07	Vitvi16g00951	-2.68338	7.89656e-05	0.00396534
																																					Vitvi10g00839	-1.01097	0.000865355	0.0258539	Vitvi04g02316	1.67096	1.87521e-08	9.49668e-07	Vitvi07g01323	-1.42991	7.95856e-05	0.00398786
																																					Vitvi11g00015	-2.68131	0.000871224	0.0258919	Vitvi05g01893	-2.13484	1.93347e-08	9.7697e-07	Vitvi14g01321	-1.08229	7.98425e-05	0.00399058
																																					Vitvi19g00566	-2.42484	0.000868056	0.0258919	Vitvi07g01929	-2.00168	2.09646e-08	1.05695e-06	Vitvi12g00096	-1.86621	8.01719e-05	0.00399143
																																					Vitvi07g02255	-2.36172	0.000870629	0.0258919	Vitvi17g01467	-2.4301	2.12636e-08	1.06961e-06	Vitvi01g01981	-4.47632	8.05195e-05	0.00399164
																																					Vitvi09g00134	-1.2585	0.000873941	0.0259043	Vitvi05g00385	-2.36358	2.1359e-08	1.07201e-06	Vitvi13g01783	-1.75453	8.03825e-05	0.00399164
																																					Vitvi14g01966	-2.32078	0.000880573	0.0260324	Vitvi03g00136	-1.54734	2.16533e-08	1.08436e-06	Vitvi01g00411	-1.12567	8.08504e-05	0.00399951
																																					Vitvi08g01476	1.72083	0.000879901	0.0260324	Vitvi06g01156	-6.5975	2.19425e-08	1.09639e-06	Vitvi11g01357	-2.46062	8.28606e-05	0.00409025
																																					Vitvi10g01726	1.09275	0.000889915	0.0262741	Vitvi01g00481	-1.90879	2.23691e-08	1.11522e-06	Vitvi08g01264	-2.4862	8.3418e-05	0.00410905
																																					Vitvi02g01806	-4.06259	0.00089699	0.0264137	Vitvi11g00067	-1.88276	2.26512e-08	1.12679e-06	Vitvi03g01435	-2.14224	8.37471e-05	0.00411653
																																					Vitvi11g01393	-2.92481	0.000898455	0.0264223	Vitvi04g01702	-2.39913	2.27614e-08	1.12976e-06	Vitvi03g00426	-3.3484	8.394e-05	0.00411731
																																					Vitvi18g03009	-5.73775	0.000907084	0.0265857	Vitvi19g02058	-3.79418	2.41102e-08	1.19407e-06	Vitvi15g01346	-2.69407	8.62582e-05	0.00421324
																																					Vitvi15g00396	2.36264	0.000907552	0.0265857	Vitvi04g00121	-2.30143	2.53365e-08	1.24928e-06	Vitvi01g01808	-1.17786	9.1126e-05	0.00440879
																																					Vitvi11g01328	1.45195	0.000923098	0.0269417	Vitvi18g01135	-1.48537	2.53056e-08	1.24928e-06	Vitvi05g01088	-1.52706	9.12098e-05	0.00440879
																																					Vitvi02g01481	-4.55296	0.00093035	0.0270426	Vitvi15g00900	-2.10253	2.54806e-08	1.25094e-06	Vitvi19g00237	-1.38115	9.21216e-05	0.00444363
																																					Vitvi19g01345	-6.99313	0.000942586	0.0271873	Vitvi18g00107	-5.59676	2.57e-08	1.25651e-06	Vitvi18g02683	-5.72074	9.23961e-05	0.00444764
																																					Vitvi08g01352	-1.63644	0.000943619	0.0271873	Vitvi04g01553	-2.46331	2.5707e-08	1.25651e-06	Vitvi10g02156	-4.41649	9.27174e-05	0.00445388
																																					Vitvi11g00766	-1.42705	0.000942721	0.0271873	Vitvi07g00502	-4.8845	2.59664e-08	1.26642e-06	Vitvi18g00226	-1.59082	9.30306e-05	0.00445971
																																					Vitvi07g02128	-3.24034	0.000984266	0.0281201	Vitvi18g00882	1.97777	2.60658e-08	1.26852e-06	Vitvi04g00034	-2.16836	9.52765e-05	0.00455798
																																					Vitvi10g01015	-1.47929	0.000986145	0.0281201	Vitvi18g00310	-2.25866	2.63637e-08	1.27747e-06	Vitvi15g01687	-1.43596	9.59195e-05	0.00457932
																																					Vitvi18g02292	-9.48993	0.000994221	0.0282076	Vitvi14g00380	-1.49267	3.12528e-08	1.51111e-06	Vitvi11g00776	-3.70259	9.65519e-05	0.00460007
																																					Vitvi18g01928	-2.8491	0.00099982	0.0282863	Vitvi10g00734	-1.96725	3.15417e-08	1.5218e-06	Vitvi17g00975	-2.1947	9.76695e-05	0.00463432
																																					Vitvi05g00726	-1.0816	0.000999707	0.0282863	Vitvi07g03077	-1.25563	3.18618e-08	1.53395e-06	Vitvi01g00441	2.64953	9.76338e-05	0.00463432
																																					Vitvi02g00507	-2.84009	0.00101175	0.0285253	Vitvi08g01940	-3.13734	3.3482e-08	1.6085e-06	Vitvi10g00504	-3.55028	9.80306e-05	0.00464198
																																					Vitvi02g00393	-1.5381	0.00101344	0.0285373	Vitvi18g00115	-1.23194	3.38433e-08	1.62238e-06	Vitvi13g00221	-2.70396	9.85213e-05	0.00465566
																																					Vitvi05g00837	-2.34557	0.00101799	0.0285938	Vitvi04g00546	-1.95255	3.4342e-08	1.64278e-06	Vitvi04g01564	-1.82247	0.000101083	0.00475744
																																					Vitvi01g02109	-2.27198	0.00103497	0.0288559	Vitvi15g00380	-2.42616	3.52219e-08	1.68129e-06	Vitvi07g00736	-3.13978	0.000101365	0.00476107
																																					Vitvi07g00496	-1.96551	0.00103379	0.0288559	Vitvi18g00250	-1.30049	3.57307e-08	1.69834e-06	Vitvi07g00341	-2.39112	0.000102447	0.00480218
																																					Vitvi01g00163	-1.37337	0.00103501	0.0288559	Vitvi07g00317	-1.74864	3.60843e-08	1.71152e-06	Vitvi04g02024	-4.14782	0.000104309	0.00487964
																																					Vitvi05g00253	-3.81837	0.00104387	0.0288884	Vitvi04g02190	-3.55809	3.69149e-08	1.74723e-06	Vitvi15g00298	-1.91301	0.00010572	0.00490617
																																					Vitvi03g01649	-2.4998	0.00104265	0.0288884	Vitvi07g02197	-3.87652	3.70182e-08	1.74843e-06	Vitvi19g00697	-1.83961	0.000105533	0.00490617
																																					Vitvi08g02225	-1.71584	0.00104222	0.0288884	Vitvi03g01371	-4.02922	3.92842e-08	1.85156e-06	Vitvi03g00752	-4.63254	0.0001064	0.00492787
																																					Vitvi05g02122	1.07144	0.00104332	0.0288884	Vitvi18g02415	-1.28168	3.98372e-08	1.86976e-06	Vitvi03g00038	2.10651	0.000106977	0.00494478
																																					Vitvi18g00642	-3.03624	0.00106302	0.0292965	Vitvi15g00706	-1.71364	3.99992e-08	1.87345e-06	Vitvi10g02282	-2.24131	0.000107641	0.00496434
																																					Vitvi08g02343	-2.55883	0.00106399	0.0292965	Vitvi19g00239	-1.89799	4.07468e-08	1.90449e-06	Vitvi11g01243	1.2479	0.000107828	0.00496434
																																					Vitvi10g02279	-1.03477	0.00106511	0.0292965	Vitvi10g01351	-1.10806	4.10653e-08	1.91538e-06	Vitvi18g00809	-1.44742	0.000109431	0.00502822
																																					Vitvi06g01559	-1.27963	0.00107445	0.0294814	Vitvi10g00731	-1.38309	4.14063e-08	1.92728e-06	Vitvi18g02636	-2.39166	0.000110325	0.00505928
																																					Vitvi15g01454	-2.78255	0.00109007	0.0298735	Vitvi03g01833	-2.96632	4.18912e-08	1.94582e-06	Vitvi11g01513	-3.08335	0.000112207	0.00513548
																																					Vitvi14g02501	-2.61107	0.00109743	0.0300085	Vitvi17g00152	-1.49794	4.27167e-08	1.98006e-06	Vitvi05g00208	-1.70767	0.000113009	0.005162
																																					Vitvi10g00107	-1.50584	0.00109766	0.0300085	Vitvi18g02472	-4.35345	4.45546e-08	2.06099e-06	Vitvi07g02197	-2.68441	0.000113586	0.00517819
																																					Vitvi04g00480	1.15646	0.00110604	0.0301279	Vitvi13g00092	-1.28912	4.48634e-08	2.07101e-06	Vitvi14g01181	-3.19196	0.000115467	0.00524089
																																					Vitvi18g01579	1.5519	0.00110515	0.0301279	Vitvi07g02049	-2.083	4.74397e-08	2.18544e-06	Vitvi19g00480	-1.23524	0.000115638	0.00524089
																																					Vitvi13g01994	-2.06151	0.00111208	0.0301828	Vitvi08g01054	-1.90081	4.83741e-08	2.22392e-06	Vitvi18g01617	-3.84154	0.000115375	0.00524089
																																					Vitvi15g00786	-5.6049	0.00112074	0.0303814	Vitvi12g00429	-1.58085	4.9657e-08	2.27823e-06	Vitvi12g02558	-6.77495	0.000116362	0.00525521
																																					Vitvi08g00636	-2.08109	0.00112419	0.0304017	Vitvi17g00622	-3.08394	4.99876e-08	2.28446e-06	Vitvi19g01921	-5.92009	0.000116406	0.00525521
																																					Vitvi08g02381	-2.23375	0.00112686	0.0304072	Vitvi10g00508	-1.39094	4.99965e-08	2.28446e-06	Vitvi18g02485	-1.92689	0.000116883	0.00526654
																																					Vitvi02g00160	-1.04071	0.00113043	0.0304607	Vitvi12g02756	-3.25014	5.23866e-08	2.38881e-06	Vitvi13g01006	1.35501	0.000118148	0.005303
																																					Vitvi14g01985	-1.27354	0.00113356	0.0304788	Vitvi08g01993	-3.86835	5.2581e-08	2.39281e-06	Vitvi05g02001	-3.59779	0.00012026	0.00538739
																																					Vitvi03g01427	2.04007	0.00113844	0.0305306	Vitvi09g02014	-2.22061	5.52316e-08	2.50328e-06	Vitvi18g02171	-3.1673	0.00012259	0.00548118
																																					Vitvi05g00803	-2.14191	0.00114072	0.0305553	Vitvi04g00205	-1.40439	5.85151e-08	2.64675e-06	Vitvi02g01415	-2.9638	0.000124177	0.00554148
																																					Vitvi08g01478	1.1859	0.00114486	0.0306285	Vitvi08g00857	-2.41073	6.07729e-08	2.72803e-06	Vitvi12g00200	-2.2388	0.000125387	0.0055741
																																					Vitvi04g00430	1.27944	0.00114753	0.0306285	Vitvi08g01055	-2.27321	6.05841e-08	2.72803e-06	Vitvi12g01878	-4.06239	0.000126091	0.00559468
																																					Vitvi02g00070	1.41983	0.00115286	0.0306981	Vitvi08g01361	-1.23583	6.07984e-08	2.72803e-06	Vitvi07g01909	-5.08539	0.000127199	0.00563311
																																					Vitvi10g00437	-2.26964	0.00116316	0.0309357	Vitvi04g00256	-1.58235	6.10133e-08	2.7322e-06	Vitvi16g00925	-2.59357	0.000127626	0.00563729
																																					Vitvi13g00231	-3.16421	0.00116603	0.0309753	Vitvi06g01682	-2.61823	6.14395e-08	2.74581e-06	Vitvi03g01095	-2.47121	0.000127779	0.00563729
																																					Vitvi16g01801	-8.32363	0.00117718	0.0312348	Vitvi05g00377	-6.41316	6.21799e-08	2.77337e-06	Vitvi16g01946	-3.69813	0.000131941	0.0058099
																																					Vitvi14g01318	-2.27085	0.00117881	0.0312412	Vitvi05g02082	-2.86495	6.24661e-08	2.78061e-06	Vitvi18g00839	-2.66223	0.000136223	0.00598712
																																					Vitvi03g01479	-2.70487	0.00119705	0.0315759	Vitvi12g00246	-2.76016	6.32256e-08	2.80884e-06	Vitvi19g00484	-1.97555	0.000137617	0.00602561
																																					Vitvi13g01916	-1.50672	0.00120816	0.0317575	Vitvi19g01479	-1.09339	6.44774e-08	2.8588e-06	Vitvi01g00438	-2.41279	0.000139749	0.00610745
																																					Vitvi11g01307	1.4557	0.00122856	0.032181	Vitvi19g00237	-1.93377	6.83323e-08	3.02374e-06	Vitvi12g02756	-3.31932	0.0001408	0.00614185
																																					Vitvi17g00791	-2.4686	0.00123587	0.0322601	Vitvi11g00066	-1.17205	7.11852e-08	3.14378e-06	Vitvi17g00406	-3.16143	0.000141331	0.00615347
																																					Vitvi04g00225	-2.39221	0.00124859	0.0324793	Vitvi18g02610	-1.07369	7.19326e-08	3.17055e-06	Vitvi03g01169	-1.37034	0.00014268	0.00618073
																																					Vitvi13g02363	2.29882	0.00125582	0.0325546	Vitvi10g00835	-1.5316	7.54956e-08	3.32107e-06	Vitvi07g02185	-7.05353	0.000142755	0.00618073
																																					Vitvi15g01628	-2.49651	0.00128974	0.0333189	Vitvi15g01514	-7.92302	7.59541e-08	3.3347e-06	Vitvi06g00607	1.27892	0.000142536	0.00618073
																																					Vitvi17g00973	-4.69892	0.00130661	0.0336123	Vitvi11g01349	-2.69887	7.97246e-08	3.4934e-06	Vitvi04g01549	-3.50902	0.000143827	0.00621558
																																					Vitvi07g02181	-2.19128	0.00130872	0.0336123	Vitvi19g00700	-1.72524	8.02809e-08	3.51092e-06	Vitvi03g00527	-2.17537	0.000145097	0.00623838
																																					Vitvi13g01538	-2.05532	0.00131005	0.0336123	Vitvi01g01512	-1.15494	8.68418e-08	3.7831e-06	Vitvi05g01353	-3.3801	0.000145418	0.00623838
																																					Vitvi18g00509	-2.34519	0.00133055	0.0339833	Vitvi18g00189	-3.75	8.80283e-08	3.81995e-06	Vitvi13g01932	-1.79383	0.000146596	0.00627692
																																					Vitvi12g00441	-2.47506	0.00133723	0.0340831	Vitvi16g01800	1.17881	8.79273e-08	3.81995e-06	Vitvi07g02146	-5.65481	0.000147267	0.0062825
																																					Vitvi02g00792	-2.18617	0.00133748	0.0340831	Vitvi02g00436	-5.37579	8.87783e-08	3.84506e-06	Vitvi10g02280	-4.48978	0.000148113	0.0062955
																																					Vitvi09g00155	-2.07838	0.00134143	0.0341176	Vitvi08g02085	-2.33932	8.93833e-08	3.8638e-06	Vitvi18g00470	-2.83198	0.000147906	0.0062955
																																					Vitvi05g00643	-2.42427	0.00134591	0.0341434	Vitvi11g01072	-2.11748	9.08909e-08	3.92142e-06	Vitvi07g03177	-1.60453	0.000148666	0.00630745
																																					Vitvi13g00342	1.61396	0.00134797	0.0341572	Vitvi00g01146	-1.36421	9.21711e-08	3.96298e-06	Vitvi04g01337	-1.96201	0.000148943	0.00630769
																																					Vitvi01g00933	-2.6362	0.00135381	0.0341997	Vitvi01g00646	-2.16982	9.30237e-08	3.99041e-06	Vitvi17g00540	-1.19554	0.0001497	0.00632824
																																					Vitvi09g01512	-1.23054	0.00137665	0.03465	Vitvi17g00829	-1.66634	9.50708e-08	4.07045e-06	Vitvi11g00574	-1.16414	0.000150559	0.00635299
																																					Vitvi18g02940	-6.03941	0.00141652	0.0353378	Vitvi12g02204	-3.53161	9.64541e-08	4.1218e-06	Vitvi10g00430	-6.6815	0.000151658	0.00638778
																																					Vitvi17g00504	-2.45685	0.00141374	0.0353378	Vitvi14g01623	-2.01106	9.97973e-08	4.25656e-06	Vitvi13g00004	-1.26544	0.000152533	0.00641302
																																					Vitvi01g00465	-1.01145	0.0014153	0.0353378	Vitvi10g00852	-4.36834	1.0388e-07	4.42228e-06	Vitvi07g02555	-1.42225	0.000153624	0.00644723
																																					Vitvi08g00161	1.85703	0.00142591	0.0355326	Vitvi16g02067	-1.94234	1.07053e-07	4.54874e-06	Vitvi09g01307	-5.65286	0.000154594	0.00647622
																																					Vitvi05g00047	-2.45628	0.00143921	0.0357848	Vitvi02g00633	-1.55316	1.09554e-07	4.64621e-06	Vitvi04g01508	-4.52608	0.00015544	0.00649997
																																					Vitvi08g00764	-4.56778	0.00145414	0.0361098	Vitvi14g01499	-1.76213	1.09971e-07	4.6551e-06	Vitvi08g01684	-1.10676	0.000157465	0.00656106
																																					Vitvi06g01986	-2.91561	0.00147254	0.0364928	Vitvi12g00519	-2.44641	1.17125e-07	4.94859e-06	Vitvi18g03115	-4.88494	0.000157889	0.00656693
																																					Vitvi09g00473	-1.44927	0.00147987	0.036594	Vitvi16g01985	-3.35503	1.18332e-07	4.99017e-06	Vitvi12g00148	-1.55497	0.000162193	0.00673391
																																					Vitvi12g00726	-2.6146	0.0014883	0.0367218	Vitvi17g00938	-1.32196	1.20367e-07	5.06648e-06	Vitvi08g00902	1.48196	0.000163514	0.00677663
																																					Vitvi07g00918	-2.6581	0.00149915	0.0368231	Vitvi12g00080	-1.66587	1.22963e-07	5.16607e-06	Vitvi15g01371	-5.04572	0.000164626	0.00681059
																																					Vitvi19g00396	-1.4157	0.00149584	0.0368231	Vitvi02g01286	-2.65171	1.29632e-07	5.43604e-06	Vitvi18g00740	-1.44408	0.000167276	0.00690155
																																					Vitvi18g03065	-1.24657	0.00149831	0.0368231	Vitvi18g01048	-2.21221	1.30298e-07	5.4538e-06	Vitvi17g00011	-3.10118	0.000167528	0.00690155
																																					Vitvi18g00473	-1.00934	0.00150058	0.0368231	Vitvi08g01887	-1.93304	1.3258e-07	5.51843e-06	Vitvi04g02094	-3.35245	0.000167715	0.00690155
																																					Vitvi12g00096	-1.03991	0.00150738	0.0369498	Vitvi08g01684	-1.4488	1.33788e-07	5.55839e-06	Vitvi10g02216	-1.45129	0.000169037	0.00694365
																																					Vitvi14g00737	-2.65925	0.00151587	0.0371174	Vitvi13g01556	-1.23294	1.37854e-07	5.71672e-06	Vitvi06g01421	-2.81161	0.000170128	0.00697613
																																					Vitvi17g00065	-2.45755	0.00152522	0.0372653	Vitvi07g00537	-2.117	1.39122e-07	5.75866e-06	Vitvi05g00434	-1.50869	0.000171024	0.00700053
																																					Vitvi11g01476	-1.99199	0.00155919	0.038007	Vitvi16g00044	-1.62902	1.42189e-07	5.87479e-06	Vitvi03g01496	-1.7158	0.000171521	0.00700855
																																					Vitvi17g00276	-1.16231	0.00156178	0.038007	Vitvi15g00912	-2.6135	1.45098e-07	5.97793e-06	Vitvi12g00625	-5.42407	0.000173837	0.00707832
																																					Vitvi06g01187	1.09153	0.001563	0.038007	Vitvi05g01088	-1.51351	1.45218e-07	5.97793e-06	Vitvi02g01640	-2.13342	0.000173823	0.00707832
																																					Vitvi14g02994	-2.44367	0.00157266	0.038176	Vitvi02g00273	-3.86528	1.50069e-07	6.15964e-06	Vitvi11g00561	-1.57863	0.000174211	0.00708115
																																					Vitvi18g00656	-1.31211	0.00158884	0.0384445	Vitvi01g00327	-1.80045	1.50182e-07	6.15964e-06	Vitvi04g01300	-3.69426	0.000175392	0.00711668
																																					Vitvi07g02213	-2.34968	0.00159898	0.038644	Vitvi11g00333	-2.79075	1.50489e-07	6.16097e-06	Vitvi07g02120	-4.22188	0.000179369	0.00726537
																																					Vitvi08g01844	-2.05091	0.00160089	0.038644	Vitvi08g02331	1.84901	1.54398e-07	6.30952e-06	Vitvi16g01036	-1.94987	0.000182926	0.00739658
																																					Vitvi01g00532	1.51264	0.00160223	0.038644	Vitvi17g00178	-2.96445	1.59003e-07	6.48586e-06	Vitvi18g00737	-4.87568	0.000183325	0.00739985
																																					Vitvi07g02326	-4.27748	0.00160404	0.0386462	Vitvi12g00478	-3.19242	1.61042e-07	6.55713e-06	Vitvi02g00704	-1.9594	0.00018844	0.00759313
																																					Vitvi17g01451	-1.34698	0.00162253	0.0389666	Vitvi02g01365	-1.65282	1.62741e-07	6.60512e-06	Vitvi07g01347	-1.32708	0.000190974	0.00767709
																																					Vitvi18g01055	-2.12765	0.00163396	0.0391576	Vitvi11g00200	-1.09321	1.6281e-07	6.60512e-06	Vitvi09g01217	-4.97772	0.000193081	0.00773468
																																					Vitvi06g01917	-1.68383	0.00164165	0.0392155	Vitvi19g00378	-2.76139	1.65333e-07	6.69539e-06	Vitvi05g00161	-1.05687	0.000193284	0.00773468
																																					Vitvi15g00534	-1.38797	0.00164334	0.0392155	Vitvi04g01604	-1.68222	1.69635e-07	6.85721e-06	Vitvi17g00331	-1.2714	0.000198472	0.00792864
																																					Vitvi11g01337	-5.73971	0.0016541	0.0394307	Vitvi18g02485	-2.96264	1.7052e-07	6.88062e-06	Vitvi05g00699	-2.12347	0.00019945	0.00795404
																																					Vitvi06g01682	-1.32154	0.00167065	0.0396572	Vitvi16g01754	-1.66534	1.83157e-07	7.36402e-06	Vitvi06g01231	-4.17139	0.000200259	0.00797266
																																					Vitvi02g00273	-2.0183	0.00167625	0.0397484	Vitvi03g00037	-1.50419	1.88764e-07	7.57587e-06	Vitvi00g01279	5.43756	0.000201622	0.00801317
																																					Vitvi10g00599	-2.18507	0.00168434	0.0398563	Vitvi01g01678	-2.14128	1.89471e-07	7.5907e-06	Vitvi11g01488	-2.76233	0.00020477	0.00810321
																																					Vitvi11g00931	-2.62919	0.00169158	0.0399855	Vitvi01g00467	-1.53668	1.92864e-07	7.71284e-06	Vitvi04g00391	-3.30772	0.000205366	0.00810321
																																					Vitvi18g00053	-2.65824	0.00169509	0.0399909	Vitvi07g00709	-2.2295	1.96673e-07	7.85119e-06	Vitvi03g00573	-1.07573	0.000205369	0.00810321
																																					Vitvi05g01583	-2.50684	0.00169894	0.0400051	Vitvi01g02293	-2.03341	1.97039e-07	7.85182e-06	Vitvi16g00926	-1.89508	0.00020563	0.00810321
																																					Vitvi05g00385	1.2561	0.00172888	0.0404848	Vitvi18g00479	-4.12833	1.98683e-07	7.90328e-06	Vitvi09g00734	-1.02906	0.000208053	0.00818482
																																					Vitvi14g01488	1.12757	0.00174367	0.0406716	Vitvi19g00678	-1.45866	2.00791e-07	7.94489e-06	Vitvi07g03055	-2.39979	0.000209199	0.00821599
																																					Vitvi14g01642	1.19069	0.00174639	0.0406716	Vitvi05g01918	-1.39297	2.00747e-07	7.94489e-06	Vitvi01g01837	-2.23904	0.000209827	0.00822679
																																					Vitvi03g00860	2.38747	0.00174637	0.0406716	Vitvi08g00784	-1.20613	2.00161e-07	7.94489e-06	Vitvi18g01174	-1.32917	0.000215435	0.00841824
																																					Vitvi16g01036	-1.21013	0.00176068	0.0408895	Vitvi01g02031	-5.94075	2.0463e-07	8.08253e-06	Vitvi16g00964	-2.69977	0.000218147	0.00850993
																																					Vitvi05g00670	-1.25308	0.00177959	0.0412437	Vitvi12g00543	-3.24241	2.08574e-07	8.22382e-06	Vitvi05g01304	-2.16201	0.000218971	0.00852775
																																					Vitvi19g00271	-1.36819	0.00180903	0.0415838	Vitvi06g00784	-3.30124	2.09364e-07	8.24047e-06	Vitvi02g01399	-1.67684	0.000222486	0.00865018
																																					Vitvi07g01468	1.01865	0.00182557	0.0419211	Vitvi19g00477	-1.64073	2.17762e-07	8.55602e-06	Vitvi08g02394	-4.71727	0.000224129	0.0086995
																																					Vitvi01g00239	-1.8977	0.00183559	0.0420226	Vitvi19g01864	-2.21159	2.20125e-07	8.63377e-06	Vitvi19g00270	-1.90372	0.000227445	0.00881351
																																					Vitvi12g00645	-2.76703	0.00184454	0.0420992	Vitvi13g01933	-2.83841	2.23728e-07	8.74448e-06	Vitvi11g00080	-1.15937	0.000229221	0.00886754
																																					Vitvi05g00734	-1.20795	0.00185918	0.0423475	Vitvi14g01973	-1.01298	2.23676e-07	8.74448e-06	Vitvi18g01264	1.91328	0.00022994	0.00887004
																																					Vitvi13g01937	1.36255	0.00186199	0.0423687	Vitvi18g02730	-2.31724	2.24609e-07	8.76367e-06	Vitvi14g00971	-2.0824	0.000230049	0.00887004
																																					Vitvi10g02181	-4.6276	0.00186888	0.0424397	Vitvi01g01997	-1.76984	2.27305e-07	8.85345e-06	Vitvi05g00676	-2.86987	0.000231592	0.00891475
																																					Vitvi04g00425	-1.98459	0.00187465	0.0425279	Vitvi02g01780	-2.04806	2.33774e-07	9.08963e-06	Vitvi09g01597	-1.79833	0.00023338	0.00895857
																																					Vitvi19g00094	-1.26545	0.00187737	0.0425317	Vitvi09g00307	-1.47756	2.38153e-07	9.24387e-06	Vitvi16g01011	-2.05897	0.000233501	0.00895857
																																					Vitvi07g01856	-2.45921	0.00188322	0.0425936	Vitvi09g01471	-1.34291	2.39174e-07	9.26746e-06	Vitvi18g02632	-2.06708	0.000235877	0.00903482
																																					Vitvi18g02494	-5.8179	0.00191331	0.0431011	Vitvi08g00656	-1.65175	2.42718e-07	9.38857e-06	Vitvi17g01347	-1.75508	0.000243276	0.00928764
																																					Vitvi07g02217	-2.35762	0.00203726	0.0453836	Vitvi17g00540	-1.5125	2.45074e-07	9.46338e-06	Vitvi08g01043	-1.81339	0.000243241	0.00928764
																																					Vitvi14g01900	-3.4463	0.00207096	0.0459155	Vitvi02g00078	-1.15421	2.49357e-07	9.61225e-06	Vitvi15g01059	-1.52534	0.000246881	0.00939441
																																					Vitvi05g00676	-1.76113	0.00207289	0.0459155	Vitvi06g01762	-8.05675	2.52696e-07	9.70761e-06	Vitvi08g01084	-1.11025	0.000247574	0.00940538
																																					Vitvi07g01363	-2.88233	0.00211116	0.0466849	Vitvi09g01907	-1.37909	2.52279e-07	9.70761e-06	Vitvi19g00306	-2.14668	0.00024817	0.00941265
																																					Vitvi08g02069	-2.42871	0.00211705	0.0467557	Vitvi02g00653	-3.12191	2.6e-07	9.93712e-06	Vitvi08g01970	-2.02454	0.000248867	0.00942373
																																					Vitvi17g00790	-1.07169	0.00212632	0.0469144	Vitvi01g00344	-2.08227	2.59857e-07	9.93712e-06	Vitvi03g01392	-1.93617	0.000250115	0.00945555
																																					Vitvi04g00359	-1.52042	0.00212985	0.0469462	Vitvi17g01121	-4.13518	2.68687e-07	1.02255e-05	Vitvi04g01821	-1.10821	0.000251764	0.00948704
																																					Vitvi10g02234	1.11292	0.00214009	0.0470799	Vitvi09g00479	-1.12821	2.68912e-07	1.02255e-05	Vitvi07g00537	-1.30347	0.000252816	0.00951127
																																					Vitvi01g00605	-1.2451	0.00214484	0.0471384	Vitvi08g02264	-1.68745	2.71277e-07	1.0298e-05	Vitvi14g02894	-1.16935	0.000255823	0.00960885
																																					Vitvi07g01990	-1.00821	0.0021724	0.0475122	Vitvi19g00090	-3.5775	2.74464e-07	1.04013e-05	Vitvi10g00618	-1.96549	0.000256494	0.00961853
																																					Vitvi02g01143	-1.01867	0.0021839	0.0476712	Vitvi11g00069	-2.54213	2.75455e-07	1.04213e-05	Vitvi13g01790	1.12114	0.000260316	0.00974612
																																					Vitvi10g01884	-2.93289	0.00221836	0.0482366	Vitvi10g00037	1.10894	2.80259e-07	1.05852e-05	Vitvi18g02607	-4.19009	0.000262207	0.00980116
																																					Vitvi01g02215	-2.26261	0.00221609	0.0482366	Vitvi04g01337	-2.41424	2.84939e-07	1.07258e-05	Vitvi14g01401	-1.59896	0.000267043	0.00996588
																																					Vitvi05g00387	-1.00172	0.0022168	0.0482366	Vitvi12g01876	-3.5337	2.95575e-07	1.11076e-05	Vitvi08g01231	-1.07099	0.000270477	0.0100506
																																					Vitvi12g02303	-3.31059	0.00224903	0.0487153	Vitvi04g01693	-1.13857	2.97597e-07	1.11649e-05	Vitvi07g01140	1.8845	0.000270514	0.0100506
																																					Vitvi04g00890	-2.90527	0.0022632	0.0488345	Vitvi16g00098	-3.23128	3.04674e-07	1.14113e-05	Vitvi18g02836	-2.79406	0.000272002	0.0100561
																																					Vitvi08g02374	4.27526	0.00226741	0.0488372	Vitvi19g00581	-1.718	3.06642e-07	1.14658e-05	Vitvi07g02608	-1.1692	0.000271987	0.0100561
																																					Vitvi18g02398	-3.03383	0.00227697	0.0488973	Vitvi08g01844	-1.88975	3.07737e-07	1.1483e-05	Vitvi07g00313	-1.26858	0.000272055	0.0100561
																																					Vitvi02g01286	-1.23977	0.00227506	0.0488973	Vitvi17g00460	1.83679	3.08125e-07	1.1483e-05	Vitvi13g02487	-2.92001	0.000272607	0.0100605
																																					Vitvi09g00560	-5.37068	0.00230335	0.0493228	Vitvi10g02259	-1.2352	3.11954e-07	1.16064e-05	Vitvi12g00355	-5.25236	0.000273367	0.0100726
																																					Vitvi12g00498	-3.61146	0.00232392	0.0496271	Vitvi01g00224	-1.82626	3.13815e-07	1.16563e-05	Vitvi17g01453	-1.81847	0.000274255	0.0100893
																																					Vitvi10g02194	-3.04961	0.00232417	0.0496271	Vitvi11g00197	-1.76896	3.16865e-07	1.17502e-05	Vitvi17g00529	-2.25598	0.000275377	0.0101146
																																					Vitvi19g00995	-2.70122	0.00233565	0.0497701	Vitvi11g01429	-1.99945	3.20084e-07	1.185e-05	Vitvi10g01359	-1.59935	0.000281319	0.0103042
																																					Vitvi17g00307	1.06292	0.00233955	0.0497701	Vitvi11g00102	-1.23661	3.24517e-07	1.19943e-05	Vitvi07g01268	1.51694	0.000281428	0.0103042
																																					Vitvi01g00844	-4.44048	0.00234998	0.0498945	Vitvi02g00297	-1.63648	3.25279e-07	1.20027e-05	Vitvi11g01303	1.45675	0.000282156	0.0103147
																																					Vitvi10g00877	-2.4304	0.0023624	0.0499267	Vitvi05g01910	-3.9572	3.28455e-07	1.21e-05	Vitvi11g01429	-2.20222	0.000287293	0.0104757
																																									Vitvi09g00077	-2.06704	3.30171e-07	1.21433e-05	Vitvi13g01622	-1.21749	0.000287503	0.0104757
																																									Vitvi18g00294	-1.37458	3.38166e-07	1.2417e-05	Vitvi03g00676	1.71421	0.000291022	0.0105723
																																									Vitvi18g01507	-1.08301	3.39515e-07	1.24461e-05	Vitvi13g00122	-3.2692	0.000297341	0.0107514
																																									Vitvi07g02861	-1.66475	3.41719e-07	1.25065e-05	Vitvi05g01679	-2.89088	0.000297248	0.0107514
																																									Vitvi14g01482	-1.04941	3.46116e-07	1.26468e-05	Vitvi06g01377	-1.07033	0.000300176	0.0108371
																																									Vitvi06g00109	-6.36636	3.56933e-07	1.30208e-05	Vitvi18g00291	-2.67692	0.00030669	0.0110551
																																									Vitvi03g01520	-2.12751	3.70243e-07	1.34626e-05	Vitvi15g00997	-1.63041	0.000307193	0.0110561
																																									Vitvi04g00081	-1.69172	3.69687e-07	1.34626e-05	Vitvi06g00162	1.39137	0.000312096	0.0112152
																																									Vitvi10g00285	1.18391	3.73046e-07	1.35425e-05	Vitvi13g00108	1.10085	0.00031331	0.0112415
																																									Vitvi08g00816	-3.53389	3.82064e-07	1.38294e-05	Vitvi09g00293	-1.42305	0.000314259	0.0112581
																																									Vitvi15g01422	-2.81824	3.82797e-07	1.38294e-05	Vitvi08g00784	-1.32521	0.000317126	0.0113259
																																									Vitvi08g01670	-1.79891	3.82245e-07	1.38294e-05	Vitvi02g00672	-4.49477	0.000318844	0.0113698
																																									Vitvi11g01491	-2.50531	3.85904e-07	1.39192e-05	Vitvi01g00481	-1.61501	0.000319884	0.011372
																																									Vitvi02g01406	-2.83736	4.07888e-07	1.46502e-05	Vitvi07g00836	6.35943	0.000319716	0.011372
																																									Vitvi17g00529	-2.42849	4.08128e-07	1.46502e-05	Vitvi04g01244	-2.34167	0.000322327	0.0114065
																																									Vitvi18g02569	1.58018	4.07973e-07	1.46502e-05	Vitvi01g01843	-2.021	0.000322173	0.0114065
																																									Vitvi10g01544	-2.39	4.1238e-07	1.47791e-05	Vitvi14g01581	1.39878	0.000325118	0.0114878
																																									Vitvi00g02116	-2.56174	4.3017e-07	1.53432e-05	Vitvi18g01202	-2.50207	0.000325672	0.0114899
																																									Vitvi17g00011	-2.08035	4.30028e-07	1.53432e-05	Vitvi18g01072	-3.9972	0.000326725	0.0115096
																																									Vitvi07g01973	-2.04221	4.29044e-07	1.53432e-05	Vitvi11g01446	-3.31157	0.000328282	0.0115295
																																									Vitvi02g00387	-1.45646	4.3594e-07	1.55243e-05	Vitvi11g00333	-1.66376	0.000328167	0.0115295
																																									Vitvi04g00080	-2.18903	4.4248e-07	1.57322e-05	Vitvi06g00318	-1.67701	0.000332178	0.0116488
																																									Vitvi08g00986	-2.41732	4.49488e-07	1.59309e-05	Vitvi15g01151	-1.70482	0.000333187	0.0116666
																																									Vitvi11g01389	-1.36675	4.49305e-07	1.59309e-05	Vitvi09g01907	-1.07162	0.000336729	0.0117552
																																									Vitvi14g02476	-1.59405	4.53067e-07	1.60324e-05	Vitvi19g01981	-1.53347	0.000336288	0.0117552
																																									Vitvi13g00695	-6.78021	4.54176e-07	1.60464e-05	Vitvi01g01477	1.94412	0.000338167	0.0117877
																																									Vitvi13g01918	-4.52033	4.56777e-07	1.61129e-05	Vitvi08g02307	2.19184	0.000344315	0.011984
																																									Vitvi01g01999	-2.15413	4.64159e-07	1.63476e-05	Vitvi13g00786	-1.8812	0.000348952	0.0121092
																																									Vitvi01g00632	-2.32393	4.66407e-07	1.6401e-05	Vitvi01g00508	-2.243	0.000348486	0.0121092
																																									Vitvi10g01123	-1.0421	4.76368e-07	1.67251e-05	Vitvi13g00974	-1.39916	0.000350584	0.0121296
																																									Vitvi03g00334	-1.89935	4.83771e-07	1.69584e-05	Vitvi18g02029	-5.59253	0.000355695	0.0122881
																																									Vitvi19g00094	-2.76962	4.89709e-07	1.71398e-05	Vitvi03g00334	-1.9207	0.000356663	0.0123033
																																									Vitvi18g00926	-3.8417	4.91799e-07	1.7157e-05	Vitvi15g00900	-2.02456	0.000359008	0.0123658
																																									Vitvi14g01708	-3.19367	4.92495e-07	1.7157e-05	Vitvi01g01359	-3.31945	0.000361562	0.0124354
																																									Vitvi10g00501	-1.86245	4.92113e-07	1.7157e-05	Vitvi14g02546	-4.63263	0.0003657	0.0125591
																																									Vitvi00g01383	1.51281	4.97025e-07	1.7288e-05	Vitvi15g00380	-2.66411	0.000367263	0.0125942
																																									Vitvi18g00464	-1.73162	5.03085e-07	1.74717e-05	Vitvi18g01978	-1.19924	0.000367878	0.0125967
																																									Vitvi19g00070	-2.32406	5.07262e-07	1.75895e-05	Vitvi13g02106	-1.93893	0.000371398	0.0126985
																																									Vitvi10g00537	-5.17767	5.09935e-07	1.76549e-05	Vitvi19g01749	-3.87064	0.000378815	0.0128764
																																									Vitvi11g01348	-2.57626	5.36314e-07	1.85396e-05	Vitvi18g00651	-1.1805	0.000378401	0.0128764
																																									Vitvi19g00673	-1.42718	5.38869e-07	1.85993e-05	Vitvi08g02246	-1.35925	0.000385094	0.0130516
																																									Vitvi01g00714	-3.43513	5.41668e-07	1.86672e-05	Vitvi04g00781	-1.62498	0.000384912	0.0130516
																																									Vitvi12g02250	-1.03591	5.46901e-07	1.88186e-05	Vitvi17g01621	-2.62001	0.000394272	0.0133433
																																									Vitvi06g00162	1.72118	5.50525e-07	1.89143e-05	Vitvi01g01988	-5.8708	0.000404896	0.0136829
																																									Vitvi08g00730	-1.212	5.92638e-07	2.033e-05	Vitvi18g01305	-1.0678	0.00041151	0.0138862
																																									Vitvi16g00926	-2.21714	6.01657e-07	2.06079e-05	Vitvi01g00533	-1.55385	0.000412572	0.0139019
																																									Vitvi05g00463	-1.01008	6.06599e-07	2.07455e-05	Vitvi19g01878	-1.27992	0.000418217	0.0140311
																																									Vitvi05g00524	-1.63604	6.17051e-07	2.10708e-05	Vitvi19g01058	-3.25551	0.000417147	0.0140311
																																									Vitvi18g00274	-1.33942	6.20287e-07	2.11492e-05	Vitvi08g01172	1.54603	0.000420871	0.0140998
																																									Vitvi04g00498	-1.13405	6.22181e-07	2.11815e-05	Vitvi06g01423	-2.75805	0.000433694	0.0144668
																																									Vitvi18g02593	-1.9234	6.24653e-07	2.12335e-05	Vitvi04g00735	1.25133	0.000434996	0.0144895
																																									Vitvi10g02282	-2.10105	6.34422e-07	2.15329e-05	Vitvi17g00460	1.84051	0.000438887	0.0145773
																																									Vitvi13g00220	-1.20558	6.45614e-07	2.18797e-05	Vitvi09g00077	-1.57008	0.000441835	0.0146543
																																									Vitvi16g02003	-2.81163	6.55981e-07	2.21975e-05	Vitvi13g02297	-2.71759	0.000447312	0.0147938
																																									Vitvi12g01874	-3.04992	6.8333e-07	2.30881e-05	Vitvi12g02231	-2.79854	0.000453348	0.0149509
																																									Vitvi14g01939	1.19378	6.85806e-07	2.31369e-05	Vitvi11g00466	1.49986	0.000457969	0.0150605
																																									Vitvi12g02444	-2.26488	7.06252e-07	2.37909e-05	Vitvi12g02353	-3.69645	0.000458927	0.0150707
																																									Vitvi18g01019	2.31875	7.12634e-07	2.39699e-05	Vitvi08g00986	-1.47182	0.000461737	0.0151416
																																									Vitvi07g02246	-1.00269	7.18561e-07	2.41331e-05	Vitvi17g00609	-3.96839	0.000465667	0.0151969
																																									Vitvi13g01783	-2.30502	7.25571e-07	2.43321e-05	Vitvi01g00924	-1.54164	0.000465997	0.0151969
																																									Vitvi08g01509	-1.79376	7.48512e-07	2.5064e-05	Vitvi18g02533	-2.28004	0.000464521	0.0151969
																																									Vitvi17g00320	-1.07095	7.62671e-07	2.55e-05	Vitvi07g01732	1.00347	0.000466038	0.0151969
																																									Vitvi08g01377	-2.03607	7.71651e-07	2.57619e-05	Vitvi05g00387	-2.15225	0.000473367	0.0154143
																																									Vitvi12g02158	-1.04891	8.16812e-07	2.72291e-05	Vitvi18g02406	-6.47613	0.000476259	0.0154651
																																									Vitvi02g01640	-2.70802	8.49057e-07	2.82236e-05	Vitvi06g01280	-3.3136	0.000475929	0.0154651
																																									Vitvi06g01218	-1.55644	8.49162e-07	2.82236e-05	Vitvi18g02450	-5.59744	0.000477077	0.0154701
																																									Vitvi14g00322	-1.54329	8.64955e-07	2.86636e-05	Vitvi04g01553	-2.12495	0.000483538	0.015636
																																									Vitvi10g02400	-1.11833	8.64216e-07	2.86636e-05	Vitvi02g01621	-2.71818	0.000484719	0.0156524
																																									Vitvi18g02669	-1.64575	8.72943e-07	2.88433e-05	Vitvi04g01702	-2.40218	0.000487697	0.0157267
																																									Vitvi04g01221	-3.16923	8.78452e-07	2.89825e-05	Vitvi08g01523	1.52207	0.000495098	0.0159433
																																									Vitvi18g02727	2.4197	9.3031e-07	3.06483e-05	Vitvi14g01261	-2.38011	0.000496934	0.0159582
																																									Vitvi12g00300	-4.96707	9.65504e-07	3.17146e-05	Vitvi05g00529	-4.4731	0.000496861	0.0159582
																																									Vitvi15g00745	1.25468	9.92791e-07	3.25157e-05	Vitvi04g00546	-1.58453	0.000498402	0.0159612
																																									Vitvi18g00480	-1.62075	1.00087e-06	3.27325e-05	Vitvi11g01491	-2.35553	0.000508223	0.016231
																																									Vitvi08g00794	-1.5761	1.00359e-06	3.27737e-05	Vitvi11g01650	1.50259	0.000507693	0.016231
																																									Vitvi18g00716	-1.31644	1.00747e-06	3.28526e-05	Vitvi12g02594	-2.56479	0.000510036	0.0162666
																																									Vitvi13g01756	-1.57793	1.00928e-06	3.28637e-05	Vitvi08g01456	-1.15593	0.000518829	0.0164567
																																									Vitvi01g02276	-1.21314	1.02366e-06	3.32839e-05	Vitvi05g00527	-3.17074	0.000516953	0.0164567
																																									Vitvi03g00080	-1.17006	1.04107e-06	3.38009e-05	Vitvi08g00723	1.43016	0.000518642	0.0164567
																																									Vitvi13g01969	-6.8568	1.05509e-06	3.41574e-05	Vitvi14g03078	-2.7122	0.00051857	0.0164567
																																									Vitvi13g01828	-1.4692	1.05457e-06	3.41574e-05	Vitvi18g00185	-2.08574	0.000520947	0.0165014
																																									Vitvi18g02739	-1.4285	1.05762e-06	3.41899e-05	Vitvi15g00160	3.74657	0.000526352	0.0166499
																																									Vitvi09g00003	-1.43465	1.0687e-06	3.44981e-05	Vitvi06g01516	-2.70721	0.000528261	0.0166876
																																									Vitvi11g00290	-1.90211	1.08035e-06	3.48241e-05	Vitvi06g01740	-1.83165	0.000531059	0.0167413
																																									Vitvi18g00958	-1.50063	1.11641e-06	3.59349e-05	Vitvi06g00141	-4.58063	0.000531402	0.0167413
																																									Vitvi05g00699	-1.84878	1.14111e-06	3.66775e-05	Vitvi15g00237	-3.77889	0.00053901	0.0169351
																																									Vitvi18g00740	-1.81925	1.15352e-06	3.70233e-05	Vitvi07g01975	-1.43572	0.000546278	0.0171403
																																									Vitvi08g02307	2.27567	1.16942e-06	3.74798e-05	Vitvi10g00229	-6.45316	0.000549008	0.0172028
																																									Vitvi10g01685	-2.52245	1.18614e-06	3.79614e-05	Vitvi02g00598	-1.17259	0.000550184	0.0172164
																																									Vitvi10g01606	-1.86196	1.20841e-06	3.85644e-05	Vitvi07g01829	-1.63535	0.000554584	0.0172997
																																									Vitvi19g01356	-1.79828	1.20676e-06	3.85644e-05	Vitvi19g02341	-1.4212	0.000555079	0.0172997
																																									Vitvi14g01757	-1.45526	1.24955e-06	3.98206e-05	Vitvi11g01667	-4.04576	0.000556513	0.0173212
																																									Vitvi13g02297	-2.26106	1.27686e-06	4.05181e-05	Vitvi10g00485	-1.37807	0.000559735	0.0173875
																																									Vitvi19g00908	-1.65285	1.27457e-06	4.05181e-05	Vitvi13g00262	-3.86413	0.00056014	0.0173875
																																									Vitvi10g00485	-1.51295	1.27609e-06	4.05181e-05	Vitvi10g00784	-1.90989	0.000562678	0.0173966
																																									Vitvi14g02557	-2.02118	1.28903e-06	4.08466e-05	Vitvi05g01775	-2.87369	0.000565139	0.0174045
																																									Vitvi05g00670	-4.04505	1.29969e-06	4.11263e-05	Vitvi11g01636	-2.37306	0.00056518	0.0174045
																																									Vitvi10g02335	-2.58471	1.32076e-06	4.17343e-05	Vitvi06g01456	-4.70114	0.000569345	0.0174869
																																									Vitvi08g01702	-1.88641	1.32921e-06	4.19421e-05	Vitvi07g02291	-2.18578	0.000569358	0.0174869
																																									Vitvi02g01481	-4.11329	1.34602e-06	4.24129e-05	Vitvi04g01819	-1.57499	0.000571488	0.017506
																																									Vitvi17g00819	-4.61411	1.35412e-06	4.26081e-05	Vitvi18g02593	-1.99529	0.000571477	0.017506
																																									Vitvi14g00070	-1.35211	1.3794e-06	4.33428e-05	Vitvi17g01003	-2.67583	0.000572335	0.0175089
																																									Vitvi05g01294	-1.46868	1.39315e-06	4.37137e-05	Vitvi05g01788	-1.94149	0.000578077	0.0176614
																																									Vitvi12g01682	1.58869	1.41467e-06	4.43269e-05	Vitvi07g02251	-1.92512	0.000580508	0.0177124
																																									Vitvi02g01179	-1.56619	1.4253e-06	4.45977e-05	Vitvi19g00775	-2.83116	0.000587913	0.0179148
																																									Vitvi05g01471	-1.31069	1.42893e-06	4.46491e-05	Vitvi07g01773	-1.42505	0.000591317	0.0179949
																																									Vitvi16g00071	1.64831	1.43164e-06	4.46714e-05	Vitvi15g00960	-2.30951	0.000594068	0.0180314
																																									Vitvi19g02021	-1.11353	1.45227e-06	4.52523e-05	Vitvi14g00564	-5.05553	0.000595424	0.018049
																																									Vitvi07g03150	-1.63189	1.4552e-06	4.52808e-05	Vitvi18g02415	-1.04133	0.00059842	0.0181162
																																									Vitvi04g01244	-3.32602	1.512e-06	4.6918e-05	Vitvi14g00742	-1.0912	0.0006019	0.0181507
																																									Vitvi08g01036	-1.81116	1.5106e-06	4.6918e-05	Vitvi11g01349	-2.98209	0.00060085	0.0181507
																																									Vitvi05g00503	-1.07755	1.52812e-06	4.73527e-05	Vitvi19g00291	-1.25306	0.000601129	0.0181507
																																									Vitvi02g00505	-3.39475	1.56879e-06	4.8546e-05	Vitvi16g02062	-1.10516	0.000603572	0.0181775
																																									Vitvi17g01571	-3.10163	1.58798e-06	4.90721e-05	Vitvi18g02448	-2.68005	0.00060634	0.0182373
																																									Vitvi11g00336	-3.0403	1.59706e-06	4.92693e-05	Vitvi04g02274	-1.26414	0.00063001	0.0187911
																																									Vitvi17g00054	-1.20098	1.59875e-06	4.92693e-05	Vitvi17g01495	-2.13015	0.000630307	0.0187911
																																									Vitvi16g01474	-2.1123	1.60576e-06	4.94173e-05	Vitvi14g01420	-3.10303	0.00063041	0.0187911
																																									Vitvi10g01640	-1.49545	1.63406e-06	5.01506e-05	Vitvi07g01673	-1.72432	0.000630162	0.0187911
																																									Vitvi11g00146	-2.80386	1.63689e-06	5.01687e-05	Vitvi02g00236	-2.63563	0.000634673	0.0188698
																																									Vitvi04g01338	-2.30083	1.6711e-06	5.1078e-05	Vitvi18g02534	-2.33841	0.000637684	0.018935
																																									Vitvi04g01549	-3.92528	1.70814e-06	5.19975e-05	Vitvi13g00242	-1.36535	0.000656732	0.0194262
																																									Vitvi01g00970	-1.14733	1.70723e-06	5.19975e-05	Vitvi02g00160	-2.79061	0.000665537	0.0196617
																																									Vitvi14g01296	-1.53999	1.72947e-06	5.25044e-05	Vitvi14g01842	1.27601	0.000669623	0.0197573
																																									Vitvi06g00488	-1.16793	1.72804e-06	5.25044e-05	Vitvi08g01890	-1.472	0.000672052	0.0198038
																																									Vitvi07g02717	-1.30919	1.74028e-06	5.27609e-05	Vitvi03g00580	-2.32377	0.000676036	0.0198458
																																									Vitvi14g00973	-3.14373	1.77931e-06	5.3799e-05	Vitvi05g00459	-1.64242	0.000675566	0.0198458
																																									Vitvi13g02046	-1.70551	1.78321e-06	5.38442e-05	Vitvi16g01844	3.66979	0.000675339	0.0198458
																																									Vitvi14g00742	-1.59513	1.81151e-06	5.45519e-05	Vitvi19g02058	-2.93483	0.000678424	0.0198907
																																									Vitvi03g00288	-1.35797	1.83079e-06	5.50587e-05	Vitvi13g00161	1.86494	0.000679344	0.0198926
																																									Vitvi10g02368	-1.63071	1.84067e-06	5.52818e-05	Vitvi10g00625	-1.20604	0.000681877	0.0199417
																																									Vitvi08g01641	-1.78877	1.8451e-06	5.53406e-05	Vitvi06g00338	-3.01542	0.00069293	0.0202141
																																									Vitvi04g00283	-1.2764	1.88395e-06	5.64305e-05	Vitvi16g01908	-1.09889	0.000698768	0.0203334
																																									Vitvi15g00934	-4.52875	1.88883e-06	5.65011e-05	Vitvi14g03035	-8.06618	0.000698033	0.0203334
																																									Vitvi01g00885	-1.03278	1.94606e-06	5.80583e-05	Vitvi04g02216	4.51476	0.000707131	0.020551
																																									Vitvi01g00188	-2.28717	2.01636e-06	5.99167e-05	Vitvi12g02425	2.53113	0.000712407	0.0206785
																																									Vitvi17g01493	-2.61478	2.03132e-06	6.02814e-05	Vitvi05g01740	-2.22298	0.000716646	0.0207756
																																									Vitvi16g00380	-2.7794	2.04662e-06	6.06552e-05	Vitvi02g00605	-2.65342	0.000718545	0.0208047
																																									Vitvi16g00178	-1.38921	2.06639e-06	6.11475e-05	Vitvi09g00551	-1.68407	0.000722401	0.0208903
																																									Vitvi17g01535	-1.12674	2.06869e-06	6.11475e-05	Vitvi15g00706	-1.53559	0.00072646	0.0209816
																																									Vitvi11g01445	-1.15139	2.0868e-06	6.16018e-05	Vitvi14g02013	-1.32772	0.00073713	0.0212634
																																									Vitvi15g00642	-2.60858	2.11833e-06	6.23683e-05	Vitvi02g01739	-1.02001	0.000747442	0.0215075
																																									Vitvi04g01550	-2.22731	2.11751e-06	6.23683e-05	Vitvi03g00360	1.49192	0.000754825	0.0216931
																																									Vitvi19g01945	-1.08064	2.12247e-06	6.24085e-05	Vitvi01g00937	-1.22761	0.000763781	0.0218812
																																									Vitvi06g01753	-2.34352	2.14292e-06	6.29272e-05	Vitvi07g00217	-2.3221	0.000764195	0.0218812
																																									Vitvi01g00428	1.16895	2.17435e-06	6.37667e-05	Vitvi04g00586	1.22637	0.00076301	0.0218812
																																									Vitvi02g00452	-2.60731	2.20379e-06	6.45458e-05	Vitvi19g02007	-3.02242	0.00077404	0.0221358
																																									Vitvi10g01020	-2.11148	2.22786e-06	6.51656e-05	Vitvi16g00479	-1.86278	0.000781934	0.0222993
																																									Vitvi12g00320	-1.36581	2.25894e-06	6.59624e-05	Vitvi03g00645	-1.86796	0.000782632	0.0222993
																																									Vitvi03g00580	-2.63695	2.27925e-06	6.63229e-05	Vitvi17g00309	-2.7449	0.000787722	0.0224168
																																									Vitvi05g01930	-1.81759	2.28957e-06	6.65369e-05	Vitvi08g01723	-2.11301	0.000790998	0.0224612
																																									Vitvi10g00829	-1.22533	2.31272e-06	6.71228e-05	Vitvi03g00352	1.89338	0.000791215	0.0224612
																																									Vitvi07g01673	-2.20262	2.33021e-06	6.74815e-05	Vitvi18g00958	-1.44946	0.000793133	0.0224882
																																									Vitvi05g01465	-1.4823	2.3311e-06	6.74815e-05	Vitvi15g01021	-1.56432	0.000797157	0.0225748
																																									Vitvi05g00684	-1.03827	2.39461e-06	6.91415e-05	Vitvi00g01383	1.09803	0.000800613	0.0226451
																																									Vitvi09g01373	-1.31695	2.42728e-06	6.99948e-05	Vitvi01g00187	-1.15743	0.000801809	0.0226513
																																									Vitvi14g00672	-1.01523	2.43815e-06	7.0218e-05	Vitvi02g00169	-5.52096	0.000805973	0.0227414
																																									Vitvi02g00466	-2.85632	2.50752e-06	7.21233e-05	Vitvi07g02577	-3.98837	0.000809587	0.0227598
																																									Vitvi06g01724	-1.64302	2.53692e-06	7.28757e-05	Vitvi02g00620	-1.06988	0.00080947	0.0227598
																																									Vitvi15g01101	-1.66545	2.54854e-06	7.31158e-05	Vitvi04g00161	1.02537	0.000810542	0.0227598
																																									Vitvi19g01911	-1.78759	2.57429e-06	7.37414e-05	Vitvi02g01179	-1.25539	0.000809502	0.0227598
																																									Vitvi08g02210	-1.75019	2.57692e-06	7.37414e-05	Vitvi17g00561	-1.59351	0.000811852	0.0227691
																																									Vitvi06g00672	-1.09569	2.58753e-06	7.38566e-05	Vitvi18g00313	1.45353	0.000813007	0.022774
																																									Vitvi17g00225	-1.07902	2.58488e-06	7.38566e-05	Vitvi18g00177	-1.17638	0.00081991	0.0229397
																																									Vitvi01g00341	-3.98291	2.60221e-06	7.41346e-05	Vitvi11g00765	-3.12385	0.000824886	0.0230397
																																									Vitvi13g00716	-1.91129	2.60388e-06	7.41346e-05	Vitvi08g00100	3.95332	0.000825466	0.0230397
																																									Vitvi19g01937	-3.74554	2.62247e-06	7.45693e-05	Vitvi01g00002	1.39255	0.00082846	0.0230956
																																									Vitvi13g00242	-1.67882	2.65854e-06	7.54993e-05	Vitvi17g01496	-2.52103	0.000835894	0.0232749
																																									Vitvi06g00312	-1.0886	2.69836e-06	7.65332e-05	Vitvi13g00015	-1.89059	0.000841428	0.0233952
																																									Vitvi01g00203	-2.40942	2.70414e-06	7.66002e-05	Vitvi16g01167	-2.41696	0.000842229	0.0233952
																																									Vitvi06g00653	-1.17707	2.73904e-06	7.74909e-05	Vitvi05g02264	-3.17401	0.00084841	0.0235108
																																									Vitvi18g02559	-2.89288	2.74901e-06	7.75229e-05	Vitvi12g01924	1.02096	0.000851464	0.0235673
																																									Vitvi07g02555	-1.41956	2.74366e-06	7.75229e-05	Vitvi03g00267	-2.99009	0.000859237	0.0236697
																																									Vitvi08g00836	-2.21367	2.78496e-06	7.82887e-05	Vitvi07g00523	-1.55917	0.000856838	0.0236697
																																									Vitvi08g01250	-2.01234	2.79166e-06	7.82887e-05	Vitvi18g00406	-3.97072	0.000858123	0.0236697
																																									Vitvi10g00353	-2.28928	2.80215e-06	7.84847e-05	Vitvi17g00364	-4.60817	0.000859153	0.0236697
																																									Vitvi10g01359	-1.54297	2.85707e-06	7.97243e-05	Vitvi04g01705	-1.30231	0.000862115	0.0237209
																																									Vitvi01g01503	-1.42319	2.88824e-06	8.04939e-05	Vitvi06g00134	-1.51141	0.000865975	0.023799
																																									Vitvi02g01337	-1.56242	2.89975e-06	8.07145e-05	Vitvi10g02181	-5.15808	0.000867299	0.0238072
																																									Vitvi18g00512	-1.71594	2.96777e-06	8.25056e-05	Vitvi18g00618	1.93199	0.000872655	0.0239196
																																									Vitvi12g02388	-3.22612	3.01068e-06	8.35949e-05	Vitvi07g00357	1.5813	0.000876794	0.0239829
																																									Vitvi05g01980	-1.01971	3.0348e-06	8.41603e-05	Vitvi15g00291	-1.69007	0.000880524	0.0240566
																																									Vitvi16g01923	-4.13575	3.07123e-06	8.50513e-05	Vitvi18g02571	1.31531	0.00088963	0.0242484
																																									Vitvi10g01155	2.19871	3.07451e-06	8.50513e-05	Vitvi11g01309	-1.73627	0.000889011	0.0242484
																																									Vitvi17g00790	-1.82357	3.11007e-06	8.5929e-05	Vitvi07g02456	-1.56639	0.000895107	0.0243614
																																									Vitvi02g01368	-3.56565	3.16523e-06	8.73455e-05	Vitvi04g01887	-2.78552	0.000895872	0.0243614
																																									Vitvi15g01059	-1.55332	3.20572e-06	8.83543e-05	Vitvi08g01416	1.24716	0.000904034	0.024526
																																									Vitvi06g01477	3.12957	3.21628e-06	8.85365e-05	Vitvi07g01977	-1.71264	0.000913781	0.0247327
																																									Vitvi06g00513	-1.58604	3.24518e-06	8.92226e-05	Vitvi05g00807	-1.77544	0.000920626	0.024889
																																									Vitvi15g01099	-1.27703	3.35823e-06	9.19925e-05	Vitvi15g01627	-2.28459	0.0009231	0.0249269
																																									Vitvi16g00961	3.71611	3.35419e-06	9.19925e-05	Vitvi05g02116	-1.8242	0.000924672	0.0249275
																																									Vitvi04g01685	-6.29623	3.38845e-06	9.27072e-05	Vitvi07g01776	5.04884	0.000925266	0.0249275
																																									Vitvi02g00390	-1.52717	3.41805e-06	9.34031e-05	Vitvi01g02000	-2.11667	0.000926546	0.0249331
																																									Vitvi15g01346	-2.33262	3.47467e-06	9.48347e-05	Vitvi06g00784	-3.00484	0.00093072	0.0250165
																																									Vitvi08g00856	-2.69082	3.53936e-06	9.63645e-05	Vitvi17g00537	-1.31927	0.000932646	0.0250393
																																									Vitvi10g01804	-1.13452	3.5436e-06	9.63645e-05	Vitvi18g02738	-1.9403	0.00093399	0.0250464
																																									Vitvi01g00571	-1.04356	3.66179e-06	9.94578e-05	Vitvi18g01553	-1.54631	0.000942596	0.0252481
																																									Vitvi16g01435	-4.79207	3.66817e-06	9.95107e-05	Vitvi08g01500	1.68815	0.00094777	0.0253283
																																									Vitvi07g01676	-1.33098	3.72596e-06	0.000100956	Vitvi15g00674	2.13976	0.000956928	0.0255369
																																									Vitvi13g01772	-2.48907	3.81024e-06	0.000102991	Vitvi04g02206	-3.72973	0.000957771	0.0255369
																																									Vitvi06g00922	-1.58982	3.87179e-06	0.000104529	Vitvi11g00075	-2.79161	0.000962279	0.0255984
																																									Vitvi18g00683	-2.14076	3.98841e-06	0.000107419	Vitvi12g00452	1.09138	0.000961463	0.0255984
																																									Vitvi16g00944	-1.36225	4.15058e-06	0.000111653	Vitvi04g00081	-1.29791	0.000963684	0.0256065
																																									Vitvi07g01395	2.3905	4.16077e-06	0.000111793	Vitvi02g01348	-2.36546	0.000973412	0.0258354
																																									Vitvi01g01459	-1.78416	4.23764e-06	0.000113722	Vitvi10g01600	-4.50802	0.000988786	0.0261837
																																									Vitvi13g00004	-1.45788	4.30978e-06	0.00011552	Vitvi10g01879	-1.74789	0.00098841	0.0261837
																																									Vitvi02g01251	-1.24423	4.31703e-06	0.000115576	Vitvi11g01265	-2.0482	0.00100387	0.0265529
																																									Vitvi14g01959	1.0768	4.39354e-06	0.000117484	Vitvi08g01377	-3.2036	0.00101478	0.026811
																																									Vitvi15g00997	-1.85177	4.40523e-06	0.000117641	Vitvi19g01440	-1.37162	0.00103691	0.0273335
																																									Vitvi11g00014	2.02428	4.4099e-06	0.000117641	Vitvi01g00188	-2.61862	0.00103682	0.0273335
																																									Vitvi02g00220	-1.55558	4.4833e-06	0.000119457	Vitvi13g02024	-1.52728	0.00104024	0.0273902
																																									Vitvi06g00388	-1.15869	4.49533e-06	0.000119635	Vitvi16g01046	-5.563	0.00104149	0.0273921
																																									Vitvi08g02295	-6.55158	4.6543e-06	0.000123719	Vitvi08g00768	-2.48198	0.00105348	0.0276138
																																									Vitvi06g00295	-1.24058	4.67934e-06	0.000124091	Vitvi18g00716	-1.03294	0.00105237	0.0276138
																																									Vitvi19g01985	-1.21253	4.72003e-06	0.000125022	Vitvi02g01753	-1.00016	0.00107252	0.0280496
																																									Vitvi03g01517	-2.19959	4.73603e-06	0.000125298	Vitvi11g01268	-1.76467	0.00107852	0.0281748
																																									Vitvi15g00534	-2.75738	4.76615e-06	0.000125947	Vitvi09g00276	1.2255	0.00109655	0.0285505
																																									Vitvi09g01459	-1.50521	4.82588e-06	0.000127375	Vitvi02g00297	-1.72964	0.00110272	0.0285505
																																									Vitvi13g01963	-1.17401	4.85658e-06	0.000128034	Vitvi15g00357	-4.72053	0.0011026	0.0285505
																																									Vitvi13g01696	1.91029	4.86801e-06	0.000128185	Vitvi07g02516	-3.4638	0.00110134	0.0285505
																																									Vitvi18g02720	-6.64	4.91571e-06	0.000129289	Vitvi02g01370	-1.63158	0.00111292	0.0287154
																																									Vitvi14g01596	-1.40816	5.11263e-06	0.000134311	Vitvi18g01678	-1.86307	0.00111404	0.0287154
																																									Vitvi03g00154	-1.35189	5.17635e-06	0.000135826	Vitvi04g01604	-1.73626	0.00111538	0.0287181
																																									Vitvi08g00222	-1.40998	5.28761e-06	0.000138583	Vitvi19g00378	-2.04107	0.00112082	0.0288263
																																									Vitvi08g01196	-1.12699	5.35944e-06	0.000140302	Vitvi12g00382	1.76462	0.00113107	0.0290258
																																									Vitvi12g00033	-1.13142	5.39197e-06	0.000140989	Vitvi17g00453	-1.12426	0.00113045	0.0290258
																																									Vitvi04g00058	-1.34427	5.43986e-06	0.000142076	Vitvi10g02335	-2.61209	0.00114172	0.0292667
																																									Vitvi08g02300	1.92143	5.48099e-06	0.000142984	Vitvi15g01587	-2.76303	0.00114448	0.0293051
																																									Vitvi05g01956	-1.35441	5.50566e-06	0.000143461	Vitvi04g02316	1.12698	0.00114799	0.0293629
																																									Vitvi18g02665	-1.22882	5.58162e-06	0.000145271	Vitvi07g01973	-1.98676	0.00115199	0.0294326
																																									Vitvi14g01440	-1.19837	5.60035e-06	0.00014559	Vitvi05g01929	-1.84238	0.00115671	0.0294981
																																									Vitvi07g00218	-1.04542	5.63172e-06	0.000146236	Vitvi11g01360	-2.70589	0.00116557	0.0296494
																																									Vitvi15g00832	-1.03624	5.66252e-06	0.000146865	Vitvi05g01465	-1.10945	0.00117899	0.0299581
																																									Vitvi10g00391	-1.75664	5.68334e-06	0.000147235	Vitvi08g01609	-1.24489	0.00118216	0.0299729
																																									Vitvi06g00153	-2.80315	5.72982e-06	0.000148268	Vitvi04g01907	-3.19584	0.00118135	0.0299729
																																									Vitvi06g00819	-1.39744	5.76678e-06	0.000149053	Vitvi19g01352	-1.51053	0.00118369	0.0299792
																																									Vitvi01g01508	-1.30136	5.94319e-06	0.000153436	Vitvi10g00669	1.32654	0.00118786	0.0300428
																																									Vitvi10g02216	-1.93531	6.01447e-06	0.000154919	Vitvi11g01668	-2.48318	0.00118879	0.0300428
																																									Vitvi18g00291	-3.64846	6.03815e-06	0.000155351	Vitvi01g00172	-5.32584	0.00120296	0.030302
																																									Vitvi03g01095	-2.10348	6.11163e-06	0.000157061	Vitvi08g00656	-3.40254	0.00120207	0.030302
																																									Vitvi05g01073	-1.48574	6.14153e-06	0.000157649	Vitvi08g01572	1.63451	0.00120253	0.030302
																																									Vitvi09g01465	3.12783	6.15845e-06	0.000157903	Vitvi06g00024	2.27205	0.00120502	0.0303211
																																									Vitvi14g00183	-1.47492	6.22437e-06	0.000159229	Vitvi17g00025	-3.3762	0.00121779	0.0306094
																																									Vitvi07g02502	-2.44011	6.24647e-06	0.000159612	Vitvi05g00785	2.36601	0.00121963	0.0306224
																																									Vitvi07g00301	-1.88188	6.35099e-06	0.000162098	Vitvi19g01938	-3.29314	0.00123981	0.0310287
																																									Vitvi04g00557	-1.39419	6.36945e-06	0.000162385	Vitvi19g00581	-1.85995	0.00126577	0.0315994
																																									Vitvi19g01869	-1.48784	6.39847e-06	0.00016294	Vitvi17g01527	-2.65169	0.00126669	0.0315994
																																									Vitvi11g00561	-1.42177	6.41062e-06	0.000163064	Vitvi17g01067	2.05969	0.00127025	0.0316541
																																									Vitvi06g00397	-2.93657	6.46154e-06	0.000164173	Vitvi08g01641	-1.48149	0.00127182	0.0316594
																																									Vitvi01g01837	-1.87317	6.47154e-06	0.000164241	Vitvi18g02784	-4.18132	0.00127619	0.0317342
																																									Vitvi06g01740	-2.38094	6.54263e-06	0.000165857	Vitvi15g00995	-2.20231	0.00127805	0.0317464
																																									Vitvi04g01100	-2.05563	6.81742e-06	0.000172046	Vitvi10g00402	-6.35276	0.00129565	0.032115
																																									Vitvi18g02718	-6.54555	6.86189e-06	0.000172893	Vitvi16g00044	-1.40692	0.00131007	0.032369
																																									Vitvi07g01280	-1.20069	6.86639e-06	0.000172893	Vitvi18g03058	-5.21441	0.0013088	0.032369
																																									Vitvi03g01265	-1.16905	6.96544e-06	0.000174994	Vitvi04g00114	-1.45978	0.0013119	0.0323797
																																									Vitvi12g01916	-1.20275	6.97897e-06	0.000175138	Vitvi01g00467	-1.27227	0.00133347	0.0328772
																																									Vitvi04g01705	-1.38458	7.00639e-06	0.000175629	Vitvi11g00290	-1.69942	0.00133877	0.0329728
																																									Vitvi02g00324	-1.46173	7.06036e-06	0.000176785	Vitvi02g00039	-3.36253	0.00135298	0.0332172
																																									Vitvi02g00161	-1.29573	7.07493e-06	0.000176952	Vitvi05g00377	-2.61142	0.00135536	0.0332406
																																									Vitvi13g00143	-3.19984	7.10173e-06	0.000177112	Vitvi12g00577	1.17135	0.00137914	0.0337882
																																									Vitvi10g01613	-1.55863	7.09078e-06	0.000177112	Vitvi03g00040	2.3394	0.00138458	0.0338859
																																									Vitvi07g00242	-2.51066	7.26033e-06	0.000180583	Vitvi08g01488	1.41332	0.00138606	0.0338863
																																									Vitvi13g02574	-2.71659	7.26953e-06	0.000180611	Vitvi13g00178	2.85063	0.00138911	0.0338895
																																									Vitvi01g01351	1.30135	7.31489e-06	0.000181537	Vitvi14g02990	-2.19219	0.00138848	0.0338895
																																									Vitvi04g01906	-1.23075	7.41676e-06	0.000183828	Vitvi06g01470	3.90123	0.00139468	0.0339898
																																									Vitvi06g00158	-1.06998	7.42357e-06	0.000183828	Vitvi04g00874	1.15731	0.00139853	0.0340063
																																									Vitvi03g01604	-4.66575	7.4538e-06	0.000184373	Vitvi19g00369	-2.10247	0.00139897	0.0340063
																																									Vitvi07g00241	-1.62341	7.57525e-06	0.000186965	Vitvi18g00164	-2.6077	0.00139974	0.0340063
																																									Vitvi12g02448	-2.19842	7.73743e-06	0.000190757	Vitvi13g00549	-5.38693	0.00141175	0.0342621
																																									Vitvi18g02605	-3.10228	7.7636e-06	0.000191192	Vitvi05g00734	-1.4268	0.00142115	0.0343186
																																									Vitvi10g02082	-2.35374	7.83974e-06	0.000192645	Vitvi14g01560	-1.58786	0.00141997	0.0343186
																																									Vitvi03g00395	-5.33723	7.85491e-06	0.000192806	Vitvi04g00531	-1.54722	0.00142146	0.0343186
																																									Vitvi18g00058	-1.85557	7.87931e-06	0.000193194	Vitvi07g00259	-4.21179	0.00141934	0.0343186
																																									Vitvi05g00459	-1.7077	7.93364e-06	0.000194102	Vitvi18g03053	-4.2766	0.00143089	0.0344748
																																									Vitvi11g01513	-2.7449	7.95568e-06	0.000194429	Vitvi01g01884	-2.88351	0.00144133	0.0346904
																																									Vitvi06g01569	-1.05608	8.00166e-06	0.00019534	Vitvi09g01412	-3.96905	0.0014458	0.0347619
																																									Vitvi15g01038	-2.21914	8.08192e-06	0.000197085	Vitvi05g01479	-3.25386	0.00145239	0.0348483
																																									Vitvi14g00038	-1.18986	8.21522e-06	0.000200118	Vitvi04g00358	-4.05775	0.00145119	0.0348483
																																									Vitvi11g00135	-1.09286	8.24351e-06	0.000200589	Vitvi16g02024	-2.58773	0.00145633	0.034871
																																									Vitvi16g00977	-4.17099	8.28769e-06	0.000201261	Vitvi02g01319	-3.77984	0.00145595	0.034871
																																									Vitvi08g00812	-1.15408	8.30107e-06	0.000201335	Vitvi07g02580	-5.6073	0.00146017	0.0349268
																																									Vitvi02g00031	-3.42586	8.35343e-06	0.000201827	Vitvi03g00026	-4.57946	0.00146911	0.0350326
																																									Vitvi13g00651	-1.3403	8.35736e-06	0.000201827	Vitvi08g01756	-1.71538	0.00149689	0.0355492
																																									Vitvi18g03115	-7.36697	8.47163e-06	0.000204367	Vitvi13g01969	-5.81899	0.00149455	0.0355492
																																									Vitvi09g00303	-1.70042	8.69922e-06	0.000209182	Vitvi07g01874	-3.95041	0.00150392	0.0356797
																																									Vitvi11g01257	1.0505	8.80425e-06	0.000211255	Vitvi06g00156	-1.2215	0.00150609	0.0356949
																																									Vitvi18g00313	1.59631	8.91533e-06	0.000213692	Vitvi17g00666	-2.34291	0.00152918	0.0361682
																																									Vitvi18g02684	-4.68943	8.97206e-06	0.000214822	Vitvi07g00029	-1.99238	0.0015386	0.0363172
																																									Vitvi13g01994	-2.76591	9.17161e-06	0.000219366	Vitvi17g00790	-1.89722	0.0015372	0.0363172
																																									Vitvi16g01986	-1.88896	9.27477e-06	0.000221597	Vitvi19g00311	-1.19741	0.00154473	0.0364249
																																									Vitvi01g00362	-1.86832	9.55302e-06	0.000228002	Vitvi19g00760	-1.49259	0.00154922	0.0364567
																																									Vitvi18g00605	-2.32941	9.56977e-06	0.000228159	Vitvi08g00633	-1.2543	0.00155952	0.0366252
																																									Vitvi07g01840	-1.37982	9.79886e-06	0.000233373	Vitvi03g00274	1.08734	0.00158128	0.0370613
																																									Vitvi07g00110	-2.22255	9.8624e-06	0.000234637	Vitvi12g00764	2.23035	0.00158567	0.0371266
																																									Vitvi18g01251	-1.89571	9.93548e-06	0.000235399	Vitvi12g00650	-2.79308	0.00158954	0.0371799
																																									Vitvi03g00238	-1.57939	9.92918e-06	0.000235399	Vitvi13g01395	-2.03056	0.0015912	0.0371813
																																									Vitvi12g01667	-1.10479	9.93217e-06	0.000235399	Vitvi10g02386	-1.9065	0.00160038	0.0373582
																																									Vitvi18g00816	1.01263	9.93639e-06	0.000235399	Vitvi05g01471	-1.04839	0.00161556	0.0375993
																																									Vitvi03g00566	-1.46873	1.00164e-05	0.000237043	Vitvi08g01617	1.94402	0.00163241	0.0379535
																																									Vitvi18g00940	-1.27043	1.00567e-05	0.000237748	Vitvi07g02590	1.58683	0.00164044	0.0381016
																																									Vitvi17g00727	-1.2555	1.01187e-05	0.000238961	Vitvi01g02061	-1.32935	0.00164206	0.0381016
																																									Vitvi14g01552	-1.80796	1.03207e-05	0.000243475	Vitvi19g00271	-1.16606	0.00164864	0.0382162
																																									Vitvi09g00834	-2.2694	1.06584e-05	0.000250915	Vitvi13g00150	-1.48092	0.00165991	0.0384392
																																									Vitvi06g00799	-4.86125	1.06873e-05	0.00025133	Vitvi13g00387	-4.09704	0.00166721	0.0384932
																																									Vitvi13g00431	-1.00535	1.07945e-05	0.000253586	Vitvi10g00828	-2.51088	0.0016663	0.0384932
																																									Vitvi04g00060	-1.45935	1.08384e-05	0.000254352	Vitvi13g01660	-3.28248	0.0016786	0.0387178
																																									Vitvi06g00163	1.84671	1.10304e-05	0.000258587	Vitvi01g00857	1.63297	0.00168381	0.038761
																																									Vitvi14g03009	-6.75839	1.10855e-05	0.000259607	Vitvi06g00112	-5.5698	0.00168997	0.0388644
																																									Vitvi12g02260	-1.34481	1.11739e-05	0.000261131	Vitvi17g01339	-2.38603	0.00169364	0.0389103
																																									Vitvi06g01516	-2.7493	1.12937e-05	0.000263657	Vitvi06g00613	-1.55562	0.00170314	0.0390513
																																									Vitvi18g00436	1.12197	1.13206e-05	0.000264009	Vitvi04g00211	-1.34975	0.0017168	0.0393256
																																									Vitvi12g00167	-1.47758	1.14077e-05	0.000265766	Vitvi06g01649	-2.12137	0.00172024	0.0393271
																																									Vitvi03g01561	-2.42718	1.14714e-05	0.000266971	Vitvi13g00657	1.09512	0.00172001	0.0393271
																																									Vitvi07g00029	-2.09396	1.15031e-05	0.000267433	Vitvi09g00300	-1.54879	0.00172854	0.0394393
																																									Vitvi10g01361	-3.55634	1.15336e-05	0.000267863	Vitvi08g01789	1.19641	0.00173406	0.0394876
																																									Vitvi16g01559	-1.61965	1.15505e-05	0.000267978	Vitvi18g00524	-1.31662	0.00173376	0.0394876
																																									Vitvi14g00101	-1.29399	1.17791e-05	0.000272437	Vitvi11g01643	-1.45504	0.00173921	0.0395661
																																									Vitvi15g01585	3.22434	1.18255e-05	0.00027323	Vitvi19g00164	-1.35392	0.00174151	0.0395797
																																									Vitvi16g01195	-1.22386	1.21812e-05	0.000281158	Vitvi01g01013	-1.43701	0.00174702	0.0396662
																																									Vitvi07g02643	-1.28976	1.22245e-05	0.000281868	Vitvi02g01118	-2.19861	0.00175472	0.0398021
																																									Vitvi04g00845	-1.02435	1.23072e-05	0.000283191	Vitvi07g02446	-2.12401	0.00176868	0.0400408
																																									Vitvi08g01655	-1.45033	1.23408e-05	0.000283674	Vitvi14g01519	-1.11193	0.00177246	0.0400872
																																									Vitvi12g00474	-1.10219	1.29731e-05	0.000296991	Vitvi05g01911	-3.14388	0.00177781	0.0401479
																																									Vitvi02g01405	-1.8627	1.31564e-05	0.000300881	Vitvi03g00597	1.51583	0.00177859	0.0401479
																																									Vitvi08g01376	-1.37916	1.33716e-05	0.000305491	Vitvi04g00646	2.61725	0.00178344	0.0401792
																																									Vitvi19g02012	-1.70515	1.35286e-05	0.000308634	Vitvi18g02442	4.24965	0.00179613	0.0403869
																																									Vitvi03g00783	-1.41373	1.35367e-05	0.000308634	Vitvi18g00929	-1.73919	0.00180065	0.0404494
																																									Vitvi13g00055	-2.02579	1.36149e-05	0.000310103	Vitvi07g02049	-1.29949	0.00180693	0.0405121
																																									Vitvi06g01092	-1.14651	1.37023e-05	0.000311775	Vitvi19g01869	-1.12346	0.00180554	0.0405121
																																									Vitvi06g00465	1.49374	1.37337e-05	0.000312173	Vitvi15g00992	-4.45888	0.00181022	0.0405468
																																									Vitvi19g00322	-1.41543	1.39728e-05	0.000316966	Vitvi15g00811	-1.43533	0.00181516	0.0406184
																																									Vitvi05g01108	-1.04844	1.41325e-05	0.000320266	Vitvi18g01250	-1.12185	0.00182019	0.040629
																																									Vitvi06g01354	-1.6141	1.45994e-05	0.00033018	Vitvi05g01069	-1.60534	0.00184069	0.0409634
																																									Vitvi07g02692	-1.16102	1.48012e-05	0.000334407	Vitvi02g01405	-2.57077	0.00184115	0.0409634
																																									Vitvi08g02246	-1.69425	1.48832e-05	0.000335913	Vitvi01g00646	-1.40836	0.00185407	0.041172
																																									Vitvi04g00202	-1.66152	1.497e-05	0.000336862	Vitvi13g00055	-2.18362	0.00186008	0.0412267
																																									Vitvi17g00070	-5.18429	1.51405e-05	0.000340057	Vitvi16g00204	1.04644	0.00188996	0.0418491
																																									Vitvi16g01938	-1.51136	1.5193e-05	0.00034069	Vitvi11g01363	-2.36546	0.00191104	0.0421912
																																									Vitvi05g00309	-1.23205	1.52009e-05	0.00034069	Vitvi16g00957	-1.4407	0.00192597	0.0423641
																																									Vitvi16g01259	-2.39826	1.53206e-05	0.000342965	Vitvi08g01057	-1.83809	0.00192441	0.0423641
																																									Vitvi06g00325	-1.0007	1.54483e-05	0.000345202	Vitvi11g00812	1.45146	0.00193542	0.0424513
																																									Vitvi19g00520	1.03828	1.54658e-05	0.000345248	Vitvi11g00746	-5.14986	0.0019354	0.0424513
																																									Vitvi11g00417	-1.28532	1.54962e-05	0.000345585	Vitvi08g01054	-1.09077	0.00194227	0.0425616
																																									Vitvi06g01608	-1.49379	1.55284e-05	0.000345958	Vitvi19g01669	-2.45178	0.00194747	0.0425751
																																									Vitvi10g02386	-2.21136	1.55935e-05	0.000347063	Vitvi10g00287	1.05575	0.00194633	0.0425751
																																									Vitvi06g00134	-1.42947	1.58225e-05	0.000351812	Vitvi07g00242	-2.59296	0.00195347	0.0426462
																																									Vitvi18g02824	-1.8552	1.58929e-05	0.000353028	Vitvi18g00802	-3.3213	0.00196231	0.0427989
																																									Vitvi19g00002	-1.35683	1.63955e-05	0.000363832	Vitvi10g01764	-2.35766	0.00197297	0.0429844
																																									Vitvi05g00163	-2.23716	1.65938e-05	0.000367866	Vitvi17g01381	-1.82902	0.00197576	0.0429844
																																									Vitvi01g00591	-1.24791	1.66656e-05	0.000369094	Vitvi05g00482	-2.30019	0.00197993	0.0429844
																																									Vitvi08g00130	-2.81239	1.67348e-05	0.000370261	Vitvi01g00893	-3.19935	0.00197797	0.0429844
																																									Vitvi12g01605	2.21412	1.67653e-05	0.000370571	Vitvi18g00204	4.74476	0.00198006	0.0429844
																																									Vitvi18g02643	-1.53185	1.73674e-05	0.000383124	Vitvi04g00764	-3.54785	0.00198769	0.0430849
																																									Vitvi02g00171	-1.21379	1.75208e-05	0.00038575	Vitvi18g02742	1.46868	0.00198839	0.0430849
																																									Vitvi03g00292	1.87437	1.75511e-05	0.000386038	Vitvi11g01421	2.5998	0.00199486	0.0431848
																																									Vitvi08g01104	-1.33097	1.76957e-05	0.000388837	Vitvi13g00019	1.81063	0.00200375	0.0433369
																																									Vitvi18g02732	-1.09166	1.79273e-05	0.000393157	Vitvi18g01385	1.6246	0.00201108	0.0434147
																																									Vitvi13g00492	1.43879	1.79684e-05	0.000393674	Vitvi11g00486	-3.24523	0.00200955	0.0434147
																																									Vitvi05g00706	-1.45422	1.80099e-05	0.000393698	Vitvi04g00031	-2.38555	0.00201793	0.0435213
																																									Vitvi18g01662	-1.25224	1.80371e-05	0.000393698	Vitvi12g00193	1.32371	0.00201976	0.0435213
																																									Vitvi05g00461	-1.18238	1.81611e-05	0.000395578	Vitvi14g00303	-1.92939	0.00202629	0.0435811
																																									Vitvi02g00089	-1.06466	1.83414e-05	0.000398343	Vitvi06g00648	1.12861	0.00202585	0.0435811
																																									Vitvi06g01599	-1.69415	1.8505e-05	0.000401509	Vitvi07g00350	-4.00353	0.00203181	0.0436595
																																									Vitvi12g02659	-3.53629	1.8653e-05	0.000403938	Vitvi16g01169	-2.09248	0.00204435	0.0438478
																																									Vitvi01g00152	-1.13541	1.86939e-05	0.000404434	Vitvi14g02476	-1.0209	0.00205684	0.0439941
																																									Vitvi16g01941	-1.5658	1.87316e-05	0.00040486	Vitvi06g01400	-1.61413	0.00206617	0.044153
																																									Vitvi18g02607	-2.90727	1.87764e-05	0.000405437	Vitvi18g02717	-3.4323	0.00209713	0.0446095
																																									Vitvi06g01179	-6.38492	1.88926e-05	0.000407161	Vitvi00g01805	-1.60211	0.00210202	0.044641
																																									Vitvi11g01309	-1.44371	1.88756e-05	0.000407161	Vitvi09g01629	-1.49652	0.00210245	0.044641
																																									Vitvi11g00795	-1.04635	1.89945e-05	0.000408574	Vitvi16g02119	-1.60298	0.00214666	0.0454552
																																									Vitvi13g00614	1.40195	1.91941e-05	0.000412076	Vitvi07g00241	-1.3442	0.002169	0.0457459
																																									Vitvi05g01775	-3.46017	1.94188e-05	0.000416104	Vitvi10g00559	-3.31091	0.00217022	0.0457459
																																									Vitvi12g00355	-5.54539	1.94586e-05	0.000416558	Vitvi10g02259	-1.49427	0.00216567	0.0457459
																																									Vitvi12g02022	-1.51983	1.95402e-05	0.000417907	Vitvi12g00667	-1.08017	0.00218212	0.0458719
																																									Vitvi01g00907	-1.59319	1.96648e-05	0.000420171	Vitvi17g00583	-1.86184	0.00218024	0.0458719
																																									Vitvi03g00582	-1.67996	2.01799e-05	0.000430766	Vitvi18g02345	-2.49553	0.00218016	0.0458719
																																									Vitvi09g01641	-1.13026	2.06017e-05	0.000438518	Vitvi06g00210	-2.80435	0.00218833	0.0459608
																																									Vitvi07g01763	-1.21034	2.07364e-05	0.000440969	Vitvi09g01361	-1.45737	0.00219096	0.0459747
																																									Vitvi13g00452	-1.264	2.08389e-05	0.000442728	Vitvi05g00737	-1.0332	0.00220499	0.0460135
																																									Vitvi07g02446	-2.97949	2.1262e-05	0.000450437	Vitvi07g01676	-1.25753	0.00219578	0.0460135
																																									Vitvi11g00228	-1.98698	2.14315e-05	0.0004536	Vitvi08g00836	-1.47168	0.00220667	0.0460135
																																									Vitvi07g00509	-1.75393	2.17887e-05	0.000459859	Vitvi08g02214	-2.36534	0.00220331	0.0460135
																																									Vitvi08g00897	-1.30104	2.21329e-05	0.000466246	Vitvi07g01929	-2.47036	0.00221484	0.0461424
																																									Vitvi17g00945	-2.35316	2.28476e-05	0.000480399	Vitvi08g01940	-2.10928	0.00223118	0.0463583
																																									Vitvi16g00951	-3.64849	2.2895e-05	0.000480768	Vitvi05g01958	2.20826	0.0022337	0.0463691
																																									Vitvi10g00784	-1.8655	2.2908e-05	0.000480768	Vitvi12g01729	-3.76019	0.00224805	0.0466255
																																									Vitvi07g00431	-2.33668	2.29543e-05	0.00048084	Vitvi13g00126	-1.52153	0.00226154	0.0468635
																																									Vitvi12g00634	-1.06426	2.29449e-05	0.00048084	Vitvi18g00096	-1.456	0.00227077	0.0469293
																																									Vitvi09g00294	-1.61992	2.31209e-05	0.000483879	Vitvi07g02075	-3.88531	0.00227939	0.0470656
																																									Vitvi04g01366	-1.07894	2.33276e-05	0.000487748	Vitvi11g01499	-1.07771	0.00229028	0.0471804
																																									Vitvi16g01484	-2.01505	2.36397e-05	0.000493814	Vitvi12g01871	2.45176	0.00229104	0.0471804
																																									Vitvi06g00156	-1.28826	2.39631e-05	0.000499639	Vitvi13g01056	1.85222	0.00229379	0.0471953
																																									Vitvi18g02398	-1.91826	2.43223e-05	0.000506658	Vitvi10g02279	-1.95414	0.0022997	0.0472373
																																									Vitvi06g00108	-1.53609	2.43977e-05	0.000507758	Vitvi15g00362	-4.75045	0.00230384	0.0472765
																																									Vitvi01g00893	-2.90139	2.44791e-05	0.000508978	Vitvi19g00322	-1.20162	0.00231796	0.0474825
																																									Vitvi06g01532	-1.1702	2.47632e-05	0.000514409	Vitvi04g01318	1.13851	0.00233626	0.0477881
																																									Vitvi12g00183	1.53456	2.49856e-05	0.000518549	Vitvi06g00153	-2.86397	0.00235867	0.0481467
																																									Vitvi08g00738	-1.0501	2.50713e-05	0.000519846	Vitvi11g00443	-1.45841	0.00236139	0.0481598
																																									Vitvi03g00527	-2.11297	2.53816e-05	0.000525796	Vitvi18g01662	-1.31237	0.00238872	0.0486598
																																									Vitvi18g02738	-1.89014	2.55285e-05	0.000528351	Vitvi12g01698	-3.97339	0.00240151	0.048807
																																									Vitvi05g00475	-1.82529	2.55593e-05	0.0005285	Vitvi19g00601	-2.3294	0.00242157	0.0491715
																																									Vitvi05g01304	-1.93715	2.69492e-05	0.000556215	Vitvi13g00621	-1.76658	0.00242946	0.0492887
																																									Vitvi08g01084	-1.41849	2.73515e-05	0.000563998	Vitvi09g00036	-1.44262	0.00244357	0.0494968
																																									Vitvi12g02559	-3.41365	2.73839e-05	0.000564148	Vitvi05g00065	-3.70433	0.00244397	0.0494968
																																									Vitvi13g00262	-3.30897	2.7484e-05	0.000565523	Vitvi17g00622	-2.18944	0.00246274	0.0497903
																																									Vitvi05g00737	-1.38959	2.75011e-05	0.000565523	Vitvi10g00087	-2.08953	0.00246947	0.0498828
																																									Vitvi16g00571	-1.76202	2.87276e-05	0.000589016	Vitvi05g01756	-2.15164	0.00247728	0.0499803
																																									Vitvi07g03029	-1.49091	2.87747e-05	0.000589016	Vitvi10g02368	-1.62286	0.00248074	0.0499803
																																									Vitvi13g01903	1.80292	2.88022e-05	0.000589041
																																									Vitvi07g00474	-1.04865	2.90024e-05	0.000592595
																																									Vitvi07g01471	-1.44658	2.90548e-05	0.000593125
																																									Vitvi18g00636	-1.03005	2.93078e-05	0.000597745
																																									Vitvi10g01779	-1.71633	2.95048e-05	0.000600673
																																									Vitvi07g01157	2.20914	2.94865e-05	0.000600673
																																									Vitvi05g00529	-3.3826	3.01765e-05	0.00061379
																																									Vitvi13g01389	-1.37949	3.03403e-05	0.000616562
																																									Vitvi01g00918	-1.40991	3.09863e-05	0.000628551
																																									Vitvi01g00187	-1.50438	3.143e-05	0.0006364
																																									Vitvi19g00164	-1.67332	3.21958e-05	0.000651318
																																									Vitvi04g02148	-1.28279	3.26124e-05	0.000659152
																																									Vitvi03g01602	-1.32463	3.26495e-05	0.000659308
																																									Vitvi06g00712	-2.33722	3.30891e-05	0.000667583
																																									Vitvi07g02120	-7.10018	3.31536e-05	0.000668284
																																									Vitvi12g00388	-1.31403	3.44587e-05	0.000692724
																																									Vitvi18g00345	-1.1429	3.48814e-05	0.000700594
																																									Vitvi17g00179	-2.55187	3.49223e-05	0.000700789
																																									Vitvi13g00792	-1.13242	3.52854e-05	0.000707443
																																									Vitvi07g02647	-1.77455	3.6096e-05	0.000723049
																																									Vitvi01g00482	-1.09534	3.6563e-05	0.000731748
																																									Vitvi04g00111	-1.86091	3.66315e-05	0.000732466
																																									Vitvi04g00391	-2.90632	3.6921e-05	0.000736286
																																									Vitvi01g00650	-1.1729	3.70314e-05	0.000737832
																																									Vitvi17g01613	-5.22157	3.73249e-05	0.000742363
																																									Vitvi13g00766	-1.45348	3.77104e-05	0.000749365
																																									Vitvi16g01745	-2.01106	3.78576e-05	0.000751625
																																									Vitvi18g00386	-1.3818	3.82622e-05	0.000758315
																																									Vitvi10g00422	1.34977	3.846e-05	0.000761562
																																									Vitvi05g00089	-4.45469	3.93041e-05	0.000776905
																																									Vitvi05g00462	-1.06931	3.92939e-05	0.000776905
																																									Vitvi15g01011	1.32838	3.95474e-05	0.000781027
																																									Vitvi14g01273	-2.44175	3.98573e-05	0.000785764
																																									Vitvi17g01527	-2.11411	4.00569e-05	0.000789005
																																									Vitvi12g01903	-1.34096	4.03896e-05	0.00079486
																																									Vitvi11g00677	-1.60459	4.0429e-05	0.000794939
																																									Vitvi18g01264	1.30838	4.06248e-05	0.000798089
																																									Vitvi06g00387	-2.10104	4.07667e-05	0.000799133
																																									Vitvi02g00620	-1.20975	4.07848e-05	0.000799133
																																									Vitvi07g00454	1.83884	4.07832e-05	0.000799133
																																									Vitvi08g00763	-4.16154	4.16517e-05	0.000815165
																																									Vitvi09g00086	-1.162	4.16757e-05	0.000815165
																																									Vitvi05g01789	-2.00196	4.18329e-05	0.000817528
																																									Vitvi09g01361	-1.89828	4.21882e-05	0.000823037
																																									Vitvi06g00338	-2.50891	4.26523e-05	0.000830645
																																									Vitvi04g01909	-1.36961	4.29984e-05	0.00083666
																																									Vitvi18g02636	-1.71402	4.3271e-05	0.000841235
																																									Vitvi06g00575	1.13729	4.35726e-05	0.000846365
																																									Vitvi08g01852	-2.0114	4.3868e-05	0.000851366
																																									Vitvi14g02757	1.30508	4.42803e-05	0.000858624
																																									Vitvi18g02452	-4.99417	4.65406e-05	0.000900118
																																									Vitvi18g00183	-1.02889	4.68846e-05	0.000905991
																																									Vitvi09g01542	1.89524	4.71542e-05	0.000910416
																																									Vitvi01g00354	-1.14526	4.79628e-05	0.000925232
																																									Vitvi03g00227	1.60753	4.80879e-05	0.000926848
																																									Vitvi16g00936	-1.29469	4.81736e-05	0.000927703
																																									Vitvi19g00604	1.43681	4.91945e-05	0.00094493
																																									Vitvi04g01429	-1.04111	4.95459e-05	0.000950053
																																									Vitvi05g01330	1.40927	4.95104e-05	0.000950053
																																									Vitvi11g01623	-1.67286	4.97887e-05	0.000953079
																																									Vitvi19g00057	-1.47959	5.01743e-05	0.000959642
																																									Vitvi19g00184	-1.17053	5.04071e-05	0.000963273
																																									Vitvi05g00170	-7.24162	5.15041e-05	0.0009834
																																									Vitvi12g01584	-3.0045	5.25952e-05	0.00100213
																																									Vitvi14g01683	-1.1891	5.26193e-05	0.00100213
																																									Vitvi06g00317	-5.0091	5.28218e-05	0.00100428
																																									Vitvi08g01042	-1.37893	5.28182e-05	0.00100428
																																									Vitvi18g02740	-1.46716	5.40422e-05	0.00102488
																																									Vitvi07g03030	-1.49212	5.46417e-05	0.00103538
																																									Vitvi11g01475	-2.36372	5.47973e-05	0.00103745
																																									Vitvi19g01764	-1.28413	5.56038e-05	0.00105167
																																									Vitvi19g00623	-1.17309	5.56998e-05	0.00105187
																																									Vitvi11g01449	-2.54737	5.59597e-05	0.00105589
																																									Vitvi02g00145	-1.06651	5.66599e-05	0.00106821
																																									Vitvi17g01003	-1.98734	5.67437e-05	0.00106889
																																									Vitvi14g02543	-2.44391	5.71107e-05	0.001074
																																									Vitvi03g01650	-3.886	5.80166e-05	0.00109012
																																									Vitvi08g01523	1.62947	5.88376e-05	0.0011037
																																									Vitvi17g00281	-3.00041	5.89174e-05	0.00110427
																																									Vitvi14g03026	-1.59772	5.91376e-05	0.00110655
																																									Vitvi03g01392	-1.86423	5.94497e-05	0.00111146
																																									Vitvi10g00607	-1.5141	5.9786e-05	0.00111682
																																									Vitvi13g00579	-2.00371	6.00016e-05	0.00111991
																																									Vitvi15g01579	2.84128	6.03376e-05	0.00112525
																																									Vitvi04g00449	2.06982	6.04651e-05	0.00112575
																																									Vitvi13g00432	1.4843	6.08848e-05	0.00113169
																																									Vitvi06g00369	-1.49611	6.09993e-05	0.00113288
																																									Vitvi04g01706	-2.00838	6.15784e-05	0.00114269
																																									Vitvi11g01629	1.67937	6.1726e-05	0.00114448
																																									Vitvi11g01268	-2.94699	6.217e-05	0.00115176
																																									Vitvi13g01997	1.43755	6.22225e-05	0.00115178
																																									Vitvi10g01765	-1.3717	6.24533e-05	0.0011551
																																									Vitvi13g00126	-1.55482	6.28826e-05	0.00116208
																																									Vitvi07g01711	1.81506	6.29833e-05	0.00116299
																																									Vitvi18g02588	1.33229	6.35221e-05	0.00117197
																																									Vitvi14g01972	-1.00406	6.36345e-05	0.00117308
																																									Vitvi03g00676	2.826	6.56498e-05	0.00120825
																																									Vitvi01g00857	1.50903	6.64034e-05	0.00121998
																																									Vitvi02g00543	-2.35544	6.65578e-05	0.00122021
																																									Vitvi09g00551	-1.84166	6.66019e-05	0.00122021
																																									Vitvi16g02141	-1.30491	6.66261e-05	0.00122021
																																									Vitvi10g01121	-3.166	6.72018e-05	0.00122975
																																									Vitvi18g03102	-4.40772	6.74228e-05	0.00123279
																																									Vitvi08g02182	-1.89157	6.91261e-05	0.0012629
																																									Vitvi01g01374	1.28524	6.92848e-05	0.00126477
																																									Vitvi13g00615	-1.09095	6.95677e-05	0.0012689
																																									Vitvi12g00081	-1.28007	6.98147e-05	0.00127237
																																									Vitvi18g00754	-1.26885	7.00703e-05	0.00127542
																																									Vitvi12g00193	1.25663	7.01054e-05	0.00127542
																																									Vitvi18g00024	-2.09589	7.0733e-05	0.00128494
																																									Vitvi04g00467	-4.97219	7.22393e-05	0.00131018
																																									Vitvi01g01299	-1.19349	7.45017e-05	0.00134686
																																									Vitvi03g00360	1.37886	7.60015e-05	0.00137065
																																									Vitvi18g03067	-4.75128	7.62329e-05	0.00137372
																																									Vitvi10g00233	-1.72861	7.68025e-05	0.00138288
																																									Vitvi13g00870	2.88573	7.808e-05	0.00140475
																																									Vitvi01g00787	-1.23056	7.82979e-05	0.00140754
																																									Vitvi14g00609	-6.44361	7.88679e-05	0.00141665
																																									Vitvi01g00657	1.12129	7.93791e-05	0.00142356
																																									Vitvi10g00026	2.21508	7.9793e-05	0.0014287
																																									Vitvi13g02295	-3.05087	8.04426e-05	0.00143918
																																									Vitvi07g02767	-1.2503	8.083e-05	0.00144496
																																									Vitvi01g00239	-3.71204	8.11075e-05	0.00144876
																																									Vitvi02g00160	-3.2418	8.12648e-05	0.00145042
																																									Vitvi19g00434	-1.0987	8.21357e-05	0.0014648
																																									Vitvi16g01999	-2.04126	8.31796e-05	0.00148106
																																									Vitvi11g00184	-1.08609	8.46701e-05	0.00150521
																																									Vitvi14g00184	1.35033	8.46371e-05	0.00150521
																																									Vitvi15g00547	-2.76047	8.48893e-05	0.00150791
																																									Vitvi07g01813	-6.03292	8.51972e-05	0.00151099
																																									Vitvi07g01282	-1.53658	8.61791e-05	0.00152599
																																									Vitvi05g01597	1.17712	8.80059e-05	0.00155711
																																									Vitvi02g01348	-1.82084	8.80828e-05	0.00155724
																																									Vitvi03g00692	1.40548	8.89702e-05	0.00157169
																																									Vitvi18g00096	-1.47619	8.9192e-05	0.00157437
																																									Vitvi18g01678	-1.58897	8.94765e-05	0.00157691
																																									Vitvi19g01305	-4.07935	8.99742e-05	0.00158444
																																									Vitvi16g01501	-1.48652	9.10413e-05	0.00160119
																																									Vitvi13g00879	-1.05224	9.11825e-05	0.00160194
																																									Vitvi06g00012	1.66664	9.23616e-05	0.00162139
																																									Vitvi14g00902	-2.10266	9.38684e-05	0.00164526
																																									Vitvi05g01786	-2.31313	9.40079e-05	0.00164642
																																									Vitvi03g01199	-2.98183	9.41765e-05	0.00164809
																																									Vitvi18g02800	-1.35987	9.50173e-05	0.00166151
																																									Vitvi03g00275	-1.35591	9.59985e-05	0.00167736
																																									Vitvi06g00063	-1.18972	0.000100477	0.00175288
																																									Vitvi01g00317	-2.76311	0.000100746	0.0017562
																																									Vitvi14g01555	-1.56584	0.000101173	0.00176202
																																									Vitvi18g01978	-1.43567	0.000101237	0.00176202
																																									Vitvi14g02845	-2.23214	0.000101632	0.00176522
																																									Vitvi14g01614	-1.66728	0.000101657	0.00176522
																																									Vitvi18g02621	-1.14467	0.000101637	0.00176522
																																									Vitvi05g01757	-2.20029	0.000102195	0.00176637
																																									Vitvi18g01553	-1.54399	0.000102115	0.00176637
																																									Vitvi03g01288	-1.34072	0.000102004	0.00176637
																																									Vitvi13g01755	-1.09708	0.000102152	0.00176637
																																									Vitvi06g01937	-2.17757	0.0001024	0.00176854
																																									Vitvi04g01463	-1.26377	0.000102884	0.00177554
																																									Vitvi05g00256	-1.38271	0.000103458	0.00178407
																																									Vitvi16g02072	-1.33168	0.000104026	0.00179248
																																									Vitvi07g00869	4.17656	0.000104288	0.00179562
																																									Vitvi18g01202	-2.04207	0.000104455	0.00179712
																																									Vitvi07g02656	-1.18436	0.00010602	0.00181986
																																									Vitvi07g00146	-1.16594	0.000106899	0.00183354
																																									Vitvi02g01339	1.29267	0.000107275	0.00183859
																																									Vitvi07g01520	-6.34342	0.000107531	0.00184157
																																									Vitvi18g02020	-2.56238	0.000109509	0.0018669
																																									Vitvi08g01015	-2.14948	0.000109923	0.00187253
																																									Vitvi02g00295	-1.38657	0.000110442	0.00187933
																																									Vitvi08g01740	1.75124	0.00011049	0.00187933
																																									Vitvi07g02724	-2.38433	0.000110712	0.00188169
																																									Vitvi02g00211	1.86272	0.000111371	0.00189146
																																									Vitvi08g00153	-1.0213	0.000111719	0.00189592
																																									Vitvi16g01141	-1.20468	0.000112019	0.00189959
																																									Vitvi17g00732	1.60404	0.00011246	0.00190562
																																									Vitvi06g01949	-2.43336	0.00011407	0.00192708
																																									Vitvi18g02063	-1.12322	0.00011462	0.00193492
																																									Vitvi19g00252	1.38039	0.000116434	0.00196406
																																									Vitvi18g00593	-1.54437	0.000116914	0.00197068
																																									Vitvi07g01624	1.53897	0.000117461	0.00197692
																																									Vitvi08g01369	1.3775	0.000119026	0.00200176
																																									Vitvi04g00798	-3.8404	0.00011999	0.00201495
																																									Vitvi10g02221	-1.38166	0.000120346	0.00201942
																																									Vitvi05g01877	-1.1762	0.000121737	0.0020397
																																									Vitvi16g02002	-3.21106	0.000122001	0.0020426
																																									Vitvi18g01250	-1.39177	0.000122334	0.00204666
																																									Vitvi08g01723	-1.80871	0.000123641	0.00206544
																																									Vitvi01g02061	-1.38897	0.000124536	0.00207884
																																									Vitvi11g00259	-1.84973	0.000124876	0.00208281
																																									Vitvi16g00182	1.16438	0.000126111	0.00210045
																																									Vitvi11g00466	1.71342	0.000127127	0.00211423
																																									Vitvi18g00384	-1.33537	0.000127341	0.00211622
																																									Vitvi12g00857	-1.86118	0.000127642	0.00211965
																																									Vitvi15g00291	-1.59472	0.000127798	0.00212067
																																									Vitvi05g00802	-1.13615	0.00012957	0.00214691
																																									Vitvi19g01440	-1.34723	0.000132262	0.00218666
																																									Vitvi18g00260	2.20153	0.000132365	0.00218675
																																									Vitvi17g01498	-2.05756	0.000133783	0.00220693
																																									Vitvi18g00530	1.51885	0.000133949	0.00220805
																																									Vitvi11g00083	-1.40915	0.000134865	0.0022215
																																									Vitvi06g00356	-1.21745	0.000137186	0.00225148
																																									Vitvi02g00298	-1.33041	0.000138894	0.00227618
																																									Vitvi18g02748	-1.32463	0.000139316	0.00228143
																																									Vitvi14g00564	-3.63871	0.00014165	0.00231458
																																									Vitvi05g00065	-2.4894	0.000141855	0.00231625
																																									Vitvi08g01756	-1.63663	0.000142159	0.00231952
																																									Vitvi12g00008	-1.19755	0.000142385	0.00232152
																																									Vitvi12g00382	1.23723	0.000142904	0.00232829
																																									Vitvi05g01758	-2.0401	0.00014401	0.0023446
																																									Vitvi10g01756	-1.33947	0.00014449	0.0023507
																																									Vitvi14g02467	-2.26864	0.000145874	0.00237151
																																									Vitvi08g01970	-1.97647	0.000146082	0.00237181
																																									Vitvi02g01717	-1.07353	0.000146104	0.00237181
																																									Vitvi00g01805	-1.18959	0.000146668	0.00237924
																																									Vitvi17g00845	1.30508	0.000146825	0.00238007
																																									Vitvi18g01175	2.00627	0.000147789	0.00239398
																																									Vitvi01g01754	-1.06494	0.000148287	0.00240029
																																									Vitvi02g01732	1.41869	0.000148502	0.00240204
																																									Vitvi09g00627	-1.24571	0.000149223	0.00241023
																																									Vitvi07g02006	1.16785	0.000149159	0.00241023
																																									Vitvi06g01447	-1.83695	0.000149389	0.00241118
																																									Vitvi14g01247	1.24314	0.000149809	0.00241623
																																									Vitvi11g00776	-3.51173	0.00015224	0.00244892
																																									Vitvi17g00874	1.16461	0.000152273	0.00244892
																																									Vitvi06g00618	-1.08405	0.000152801	0.00245566
																																									Vitvi08g01411	-1.25558	0.000153487	0.00246492
																																									Vitvi16g01154	-2.01356	0.000153981	0.00247108
																																									Vitvi02g01302	-1.0289	0.000157547	0.00251929
																																									Vitvi18g00087	-2.02596	0.000157799	0.00252152
																																									Vitvi10g00523	1.59115	0.00015802	0.00252326
																																									Vitvi00g02256	-1.4094	0.000158541	0.00252978
																																									Vitvi01g00937	-1.23298	0.000159126	0.00253731
																																									Vitvi12g00721	1.5454	0.000162725	0.00258917
																																									Vitvi01g00393	-2.08351	0.000166994	0.00265425
																																									Vitvi03g00352	1.90655	0.000168233	0.00266736
																																									Vitvi16g01485	-1.65383	0.00016862	0.0026716
																																									Vitvi10g02280	-4.65515	0.000172814	0.00273171
																																									Vitvi10g00669	1.65496	0.000172901	0.00273171
																																									Vitvi13g02043	-3.338	0.000173436	0.00273823
																																									Vitvi12g00327	1.61766	0.000175717	0.00277035
																																									Vitvi15g01140	-2.05563	0.000178171	0.00280117
																																									Vitvi03g01396	-1.74518	0.000178016	0.00280117
																																									Vitvi03g01815	-2.01177	0.000178412	0.002803
																																									Vitvi09g01513	-5.77047	0.000180424	0.00282668
																																									Vitvi06g01866	-2.72011	0.000180357	0.00282668
																																									Vitvi18g00238	-1.17281	0.000180266	0.00282668
																																									Vitvi04g01666	1.20187	0.000183228	0.0028666
																																									Vitvi04g01711	-1.28899	0.000184186	0.00287959
																																									Vitvi06g00283	1.44321	0.00018481	0.00288734
																																									Vitvi02g00501	-2.77767	0.000188039	0.00293574
																																									Vitvi08g02327	-1.42398	0.000188632	0.00294295
																																									Vitvi16g00997	-1.97278	0.000189392	0.00295069
																																									Vitvi09g00022	-1.67904	0.000189287	0.00295069
																																									Vitvi07g01630	-5.35391	0.000190955	0.00297299
																																									Vitvi19g01832	-6.15961	0.00019172	0.00297962
																																									Vitvi17g00666	-1.56262	0.00019247	0.00298621
																																									Vitvi05g01118	-1.05704	0.000194103	0.00300244
																																									Vitvi14g01488	2.92208	0.000194185	0.00300244
																																									Vitvi14g02930	1.09102	0.000194535	0.00300578
																																									Vitvi03g01254	-1.99481	0.000196468	0.00302938
																																									Vitvi01g00291	-1.61417	0.000198697	0.00305118
																																									Vitvi07g00142	-1.18673	0.000198293	0.00305118
																																									Vitvi18g00407	-1.13944	0.000198631	0.00305118
																																									Vitvi08g01897	1.43394	0.000198579	0.00305118
																																									Vitvi03g00251	1.57591	0.000201584	0.0030934
																																									Vitvi09g00629	1.06979	0.000202048	0.00309839
																																									Vitvi00g02274	1.08794	0.000204645	0.00313179
																																									Vitvi18g02548	-3.29963	0.000205643	0.00314279
																																									Vitvi06g01601	-2.1994	0.000205948	0.0031453
																																									Vitvi16g01940	-1.48292	0.000206757	0.00315551
																																									Vitvi18g01168	-3.24444	0.000207228	0.00316054
																																									Vitvi05g01733	-1.7268	0.00020823	0.00317151
																																									Vitvi02g00173	-5.4214	0.000210479	0.00320142
																																									Vitvi10g00475	-1.11581	0.000211402	0.00321329
																																									Vitvi12g00326	1.90726	0.000211891	0.00321853
																																									Vitvi05g00819	-3.96812	0.000212077	0.00321878
																																									Vitvi07g02571	-1.25278	0.000212194	0.00321878
																																									Vitvi03g00217	-1.69844	0.000212471	0.0032208
																																									Vitvi14g01960	1.60602	0.000213075	0.00322778
																																									Vitvi05g00337	1.64348	0.000214912	0.00325341
																																									Vitvi08g02000	-1.24772	0.000215488	0.00325949
																																									Vitvi05g00013	1.10271	0.000215605	0.00325949
																																									Vitvi05g01583	-3.92329	0.00021811	0.00329516
																																									Vitvi10g00031	1.51887	0.000218285	0.00329557
																																									Vitvi13g00576	-1.77311	0.000220937	0.00333337
																																									Vitvi14g01354	-1.16025	0.000221746	0.00334332
																																									Vitvi18g00590	1.11454	0.000222795	0.00335362
																																									Vitvi07g00357	1.27815	0.000225789	0.00339289
																																									Vitvi17g00963	-2.00001	0.000228093	0.00342291
																																									Vitvi07g02213	-2.55869	0.000235362	0.00351087
																																									Vitvi11g01488	-2.08375	0.000239516	0.00356719
																																									Vitvi17g00905	-1.28193	0.000239615	0.00356719
																																									Vitvi03g01482	-3.31713	0.000242093	0.0035993
																																									Vitvi07g02638	1.09521	0.000245303	0.00363979
																																									Vitvi01g00217	-1.37085	0.000245914	0.00364365
																																									Vitvi03g00040	2.12499	0.000246003	0.00364365
																																									Vitvi08g01112	-2.72	0.000248532	0.00367797
																																									Vitvi02g00130	-2.05968	0.000249406	0.00368849
																																									Vitvi01g01644	2.08651	0.000250005	0.0036949
																																									Vitvi09g00394	-1.99623	0.000251182	0.00370742
																																									Vitvi04g00211	-1.33786	0.00025147	0.00370922
																																									Vitvi03g00630	-2.47386	0.000251892	0.003713
																																									Vitvi04g00774	2.01514	0.000253532	0.00372983
																																									Vitvi15g00298	-1.72396	0.000254394	0.00373761
																																									Vitvi10g02281	-2.20382	0.000254738	0.00374022
																																									Vitvi06g01537	-1.01624	0.000255497	0.00374401
																																									Vitvi01g01805	1.4688	0.000256316	0.00375356
																																									Vitvi16g00925	-2.67388	0.000257615	0.0037652
																																									Vitvi11g01499	-1.48465	0.00025757	0.0037652
																																									Vitvi12g01979	-1.0341	0.000258356	0.00377112
																																									Vitvi11g00130	-1.25733	0.000259279	0.00378214
																																									Vitvi02g00177	1.24339	0.000261055	0.00380557
																																									Vitvi18g00137	1.90823	0.000261363	0.00380758
																																									Vitvi08g01617	1.62702	0.000262737	0.00382263
																																									Vitvi06g00613	-1.37235	0.000264297	0.00384036
																																									Vitvi06g00678	-1.22758	0.000264633	0.00384275
																																									Vitvi18g02778	1.00439	0.00026657	0.00386087
																																									Vitvi01g00465	-1.45716	0.000270102	0.00390699
																																									Vitvi07g01670	-1.19528	0.000271042	0.00391806
																																									Vitvi19g02004	-4.00563	0.000278581	0.00401411
																																									Vitvi02g01414	-2.09867	0.000287047	0.0041255
																																									Vitvi01g00656	1.3815	0.00028731	0.00412663
																																									Vitvi02g00263	-1.70254	0.000287633	0.00412863
																																									Vitvi08g01456	-1.04036	0.000288912	0.00414434
																																									Vitvi01g02024	-1.34278	0.000292879	0.00419588
																																									Vitvi07g00154	-1.78497	0.00029379	0.00420412
																																									Vitvi07g01776	3.54648	0.000294017	0.00420412
																																									Vitvi06g01603	-2.04578	0.00029689	0.00423441
																																									Vitvi05g00468	-3.10638	0.000298717	0.00425241
																																									Vitvi02g00457	-1.61047	0.000298721	0.00425241
																																									Vitvi11g01636	-1.88962	0.000301104	0.00428362
																																									Vitvi10g00358	-1.51095	0.000301507	0.00428392
																																									Vitvi17g00554	2.19138	0.000301351	0.00428392
																																									Vitvi07g02188	1.22798	0.000301757	0.00428476
																																									Vitvi06g01611	-1.15243	0.000302778	0.00429654
																																									Vitvi01g00279	-1.06087	0.000303917	0.00430997
																																									Vitvi12g00096	-1.80471	0.000304934	0.00432166
																																									Vitvi07g00060	-1.86974	0.0003054	0.00432554
																																									Vitvi03g00548	1.18043	0.000306737	0.00434173
																																									Vitvi17g00097	-2.14663	0.000309397	0.00437662
																																									Vitvi03g00651	-1.26781	0.000310589	0.00438803
																																									Vitvi18g02754	-1.16573	0.00031079	0.00438803
																																									Vitvi08g00801	-1.38315	0.000312129	0.00440417
																																									Vitvi18g00675	-2.59939	0.000313466	0.00441193
																																									Vitvi08g00117	1.55303	0.000313107	0.00441193
																																									Vitvi02g00226	2.84886	0.000313309	0.00441193
																																									Vitvi19g00271	-1.47665	0.000314305	0.00442096
																																									Vitvi00g02146	-1.17686	0.000315016	0.00442552
																																									Vitvi08g01150	-1.11068	0.000316313	0.00444085
																																									Vitvi10g02277	-4.65634	0.000320216	0.00448442
																																									Vitvi07g02646	-1.65126	0.000320622	0.00448451
																																									Vitvi05g00761	-3.10629	0.000322849	0.00450722
																																									Vitvi02g00416	1.06184	0.00032415	0.00452257
																																									Vitvi02g00571	-1.84429	0.000324898	0.0045302
																																									Vitvi05g00139	-2.75165	0.000327287	0.00456067
																																									Vitvi15g00674	1.99294	0.000328805	0.00457614
																																									Vitvi02g01739	-1.28854	0.000330564	0.00459778
																																									Vitvi06g01374	-5.30136	0.000331606	0.00460941
																																									Vitvi07g01723	-1.38495	0.000332067	0.00461296
																																									Vitvi18g01073	-1.14754	0.000335417	0.00465661
																																									Vitvi19g00683	-1.04326	0.000335954	0.00466118
																																									Vitvi19g02007	-2.89304	0.000337003	0.00466996
																																									Vitvi03g00597	1.3695	0.000336949	0.00466996
																																									Vitvi03g00677	1.77429	0.000339165	0.00469122
																																									Vitvi18g02820	-3.03948	0.000341156	0.00471586
																																									Vitvi10g00774	1.46801	0.000344668	0.00475854
																																									Vitvi10g01764	-1.71673	0.000346647	0.00478291
																																									Vitvi13g00050	-1.14788	0.000348632	0.00480735
																																									Vitvi07g00450	-1.07632	0.000348907	0.00480818
																																									Vitvi17g00232	1.48725	0.000352147	0.00484986
																																									Vitvi08g00195	-1.98004	0.00035337	0.00485861
																																									Vitvi19g00233	-1.96109	0.000353432	0.00485861
																																									Vitvi14g01481	-1.56429	0.000353176	0.00485861
																																									Vitvi19g00306	-2.45674	0.000356411	0.00489356
																																									Vitvi19g02011	-1.55615	0.000358449	0.00491854
																																									Vitvi02g01829	-1.6927	0.000359544	0.00493054
																																									Vitvi07g02516	-2.8502	0.000362079	0.00496227
																																									Vitvi17g01407	1.09522	0.000363939	0.00498472
																																									Vitvi14g01346	-5.38659	0.000364625	0.00499107
																																									Vitvi05g00484	-2.31206	0.000368973	0.00504751
																																									Vitvi18g00185	-1.40357	0.000369719	0.00505464
																																									Vitvi11g01702	-2.16045	0.000373384	0.00510163
																																									Vitvi15g01049	1.15241	0.000377344	0.00515259
																																									Vitvi12g01199	-1.02378	0.000378242	0.00515544
																																									Vitvi07g01677	-1.00453	0.000378071	0.00515544
																																									Vitvi08g02139	1.15382	0.000378717	0.00515879
																																									Vitvi07g00176	1.27712	0.000382458	0.00520027
																																									Vitvi15g00960	-2.19334	0.000384896	0.00522709
																																									Vitvi19g01798	-1.65801	0.000386443	0.00523858
																																									Vitvi06g01530	-1.43311	0.000386033	0.00523858
																																									Vitvi19g00128	-2.67248	0.000386832	0.00524068
																																									Vitvi18g02670	-1.67193	0.000394779	0.00533546
																																									Vitvi16g01112	-1.39691	0.00039472	0.00533546
																																									Vitvi10g01762	-1.06427	0.000396705	0.00535504
																																									Vitvi03g00312	-4.25454	0.000398043	0.00536987
																																									Vitvi18g02017	2.16246	0.000399329	0.00538398
																																									Vitvi02g00446	-1.58413	0.000401261	0.00539977
																																									Vitvi04g00540	-1.06044	0.000401463	0.00539977
																																									Vitvi08g01041	-1.96393	0.000403761	0.00542093
																																									Vitvi13g00285	1.4207	0.000404282	0.00542468
																																									Vitvi11g00275	-1.07538	0.000408537	0.00547196
																																									Vitvi18g00406	-2.45422	0.000410054	0.00548899
																																									Vitvi05g02239	-1.27144	0.000410405	0.00549042
																																									Vitvi04g01247	-1.30926	0.000417294	0.00557593
																																									Vitvi07g00283	1.2452	0.00041822	0.00558498
																																									Vitvi05g01069	-1.27808	0.000419184	0.00559452
																																									Vitvi07g00209	-1.5682	0.000423432	0.00564115
																																									Vitvi11g00247	1.84555	0.000427231	0.00568839
																																									Vitvi16g01882	1.09037	0.00043027	0.00572545
																																									Vitvi18g02742	1.87524	0.000431683	0.00573745
																																									Vitvi18g00759	-1.0534	0.000433834	0.00575921
																																									Vitvi04g00340	1.94463	0.000442972	0.00586663
																																									Vitvi00g01022	-1.29585	0.00044338	0.00586858
																																									Vitvi16g01395	-1.03894	0.000445018	0.00588678
																																									Vitvi16g02142	-2.42936	0.000446118	0.00589785
																																									Vitvi06g00079	1.04199	0.000448961	0.00592496
																																									Vitvi11g00084	1.28477	0.000452326	0.00596351
																																									Vitvi14g00974	1.73201	0.000454277	0.00598456
																																									Vitvi19g00392	-1.0827	0.000456717	0.00600965
																																									Vitvi04g01278	-1.02647	0.000460569	0.00605678
																																									Vitvi15g01730	-3.06852	0.00046775	0.00613683
																																									Vitvi07g02581	-2.58205	0.000468076	0.00613751
																																									Vitvi07g01658	-6.08423	0.000468836	0.00614389
																																									Vitvi17g00627	1.24307	0.000472065	0.00618045
																																									Vitvi18g00190	-2.37746	0.000477302	0.00624025
																																									Vitvi18g02469	-1.04449	0.000478472	0.00624941
																																									Vitvi13g01690	1.64687	0.000478838	0.00624941
																																									Vitvi02g01830	1.08558	0.000482202	0.006286
																																									Vitvi17g01495	-2.14401	0.000482484	0.00628602
																																									Vitvi18g00766	-1.78414	0.000486265	0.00633161
																																									Vitvi10g00020	-1.69386	0.000495937	0.00644258
																																									Vitvi07g01308	1.30711	0.000501561	0.00650434
																																									Vitvi02g00717	1.30407	0.000502907	0.00651804
																																									Vitvi10g00299	1.06771	0.000503939	0.00652764
																																									Vitvi13g02156	-1.0999	0.000505891	0.00654914
																																									Vitvi18g00929	-1.38105	0.00051106	0.00660463
																																									Vitvi01g00500	-1.32405	0.000511948	0.00661229
																																									Vitvi14g01532	-2.85708	0.000526041	0.00677482
																																									Vitvi00g01994	1.17698	0.000527506	0.00678978
																																									Vitvi08g00085	1.22162	0.000529861	0.00681619
																																									Vitvi16g00066	-1.79063	0.000531813	0.006836
																																									Vitvi14g01150	-1.75869	0.00053201	0.006836
																																									Vitvi10g02302	-1.18073	0.000535544	0.00687747
																																									Vitvi02g00500	-2.89581	0.000536533	0.00688622
																																									Vitvi07g01599	1.01296	0.000537107	0.00688965
																																									Vitvi10g00307	1.10624	0.000539094	0.00690724
																																									Vitvi07g02132	-3.02805	0.000540418	0.00690842
																																									Vitvi01g01558	-2.39906	0.000539975	0.00690842
																																									Vitvi01g01666	-1.0088	0.000539748	0.00690842
																																									Vitvi18g02503	-1.01354	0.00054924	0.00700522
																																									Vitvi06g00772	-2.28564	0.00054965	0.00700648
																																									Vitvi14g01500	1.5122	0.000551482	0.007017
																																									Vitvi09g00827	1.56562	0.000551727	0.007017
																																									Vitvi04g00633	-1.02488	0.000552895	0.00702788
																																									Vitvi10g00524	1.32225	0.000557293	0.00707977
																																									Vitvi04g00104	1.66527	0.000559959	0.00710559
																																									Vitvi04g00750	3.81118	0.000561585	0.00711415
																																									Vitvi11g00443	-1.8393	0.000563618	0.00713587
																																									Vitvi05g02264	-2.20153	0.000564127	0.00713829
																																									Vitvi18g00037	1.23821	0.000568724	0.0071924
																																									Vitvi14g02430	-1.31118	0.000572925	0.00724145
																																									Vitvi11g00098	1.9567	0.000576658	0.00728043
																																									Vitvi17g01358	-1.47393	0.0005829	0.00734271
																																									Vitvi07g00457	-4.08196	0.000583588	0.00734725
																																									Vitvi03g01419	-1.21014	0.000584618	0.00734806
																																									Vitvi19g00041	1.2024	0.000584157	0.00734806
																																									Vitvi02g00257	1.5353	0.000588789	0.00739199
																																									Vitvi14g00065	-1.46376	0.000592488	0.00743427
																																									Vitvi10g00624	-5.35191	0.000595977	0.00746573
																																									Vitvi18g02906	-3.93977	0.000595994	0.00746573
																																									Vitvi14g00437	-1.30604	0.000595935	0.00746573
																																									Vitvi12g02561	-2.92651	0.000596334	0.00746582
																																									Vitvi09g01597	-1.16886	0.000597813	0.00748016
																																									Vitvi14g03078	-2.82775	0.00059837	0.00748296
																																									Vitvi14g01684	-1.65666	0.000601827	0.00752199
																																									Vitvi15g01570	-1.28391	0.000606464	0.0075589
																																									Vitvi01g01538	1.99305	0.000611804	0.00762123
																																									Vitvi11g00671	-1.12995	0.000616622	0.00767698
																																									Vitvi11g00812	1.08403	0.000618615	0.00769752
																																									Vitvi19g01981	-1.78127	0.000619536	0.00770471
																																									Vitvi03g01649	-4.68752	0.000622713	0.00773992
																																									Vitvi08g01841	-1.87545	0.000623917	0.0077463
																																									Vitvi04g00573	2.48708	0.000626904	0.00777909
																																									Vitvi18g00563	-1.07825	0.000628058	0.0077891
																																									Vitvi04g01408	1.72502	0.0006291	0.00779771
																																									Vitvi01g00258	1.17352	0.000631071	0.00781351
																																									Vitvi05g01679	-5.18277	0.000634278	0.00784426
																																									Vitvi10g02301	-2.79318	0.000634604	0.00784426
																																									Vitvi18g01681	-1.66774	0.00063628	0.00786065
																																									Vitvi03g01562	1.39078	0.000636748	0.0078621
																																									Vitvi08g00219	-1.17161	0.000637424	0.00786448
																																									Vitvi06g01398	1.09915	0.000637641	0.00786448
																																									Vitvi12g02233	-1.39116	0.000652451	0.00801628
																																									Vitvi01g00533	-1.51984	0.000654822	0.00804102
																																									Vitvi07g02619	-4.50706	0.000657432	0.00806865
																																									Vitvi18g01567	-2.62003	0.00065904	0.00807954
																																									Vitvi01g01838	1.09274	0.000660051	0.00808488
																																									Vitvi04g00715	3.1063	0.000666149	0.00814752
																																									Vitvi02g00899	-1.24867	0.000672161	0.00821235
																																									Vitvi11g00099	1.67125	0.000672527	0.00821235
																																									Vitvi05g01943	1.47987	0.000679217	0.00827716
																																									Vitvi19g00782	-1.01868	0.000684358	0.00832623
																																									Vitvi06g00928	2.12228	0.00068421	0.00832623
																																									Vitvi07g02490	1.03834	0.000689294	0.00837711
																																									Vitvi11g00309	1.26854	0.000691359	0.00839321
																																									Vitvi01g00652	-1.25232	0.00069398	0.00841591
																																									Vitvi01g00002	1.57212	0.000697627	0.008451
																																									Vitvi03g01805	-2.11766	0.00070053	0.00848159
																																									Vitvi03g00369	-1.44967	0.000701844	0.00848952
																																									Vitvi10g00480	-1.03983	0.00070232	0.00848952
																																									Vitvi09g00558	-1.5409	0.000708978	0.00855617
																																									Vitvi16g01279	-1.87306	0.000710888	0.00857461
																																									Vitvi16g00713	1.51211	0.000714791	0.0086078
																																									Vitvi17g00372	-1.19441	0.000715706	0.00861108
																																									Vitvi19g00735	1.42986	0.00072586	0.00870372
																																									Vitvi19g00391	-1.66074	0.000733339	0.00877932
																																									Vitvi13g00255	1.10826	0.000737639	0.0088261
																																									Vitvi07g01266	1.2604	0.000741629	0.00886438
																																									Vitvi14g01307	-1.21814	0.000751398	0.00895319
																																									Vitvi17g00391	1.06668	0.000753684	0.00897404
																																									Vitvi11g01399	3.04492	0.000760944	0.00903747
																																									Vitvi08g00820	1.71452	0.000765216	0.0090834
																																									Vitvi16g01073	-1.14841	0.000775291	0.00918355
																																									Vitvi05g00321	1.14231	0.000780547	0.00924093
																																									Vitvi11g00271	-1.00822	0.000782187	0.00925547
																																									Vitvi06g01901	-3.50698	0.000784281	0.00927535
																																									Vitvi17g01578	1.91523	0.000785162	0.00928088
																																									Vitvi08g00761	-4.88267	0.000788104	0.00931075
																																									Vitvi08g02333	-1.09764	0.000790793	0.00933269
																																									Vitvi09g00336	1.05049	0.000793178	0.00934609
																																									Vitvi06g00560	-3.8355	0.000795903	0.00936835
																																									Vitvi18g01167	1.42989	0.000799183	0.00939218
																																									Vitvi07g03024	-3.67569	0.000800422	0.00939888
																																									Vitvi05g00848	1.06506	0.000800591	0.00939888
																																									Vitvi02g00603	1.27269	0.000801856	0.00940389
																																									Vitvi07g00523	-1.62339	0.000824524	0.00961945
																																									Vitvi08g01285	-1.43524	0.000827817	0.00964783
																																									Vitvi07g01739	1.84115	0.000837263	0.00973769
																																									Vitvi18g00691	2.06809	0.000838038	0.00974165
																																									Vitvi07g02131	-1.41399	0.000843786	0.00979831
																																									Vitvi05g00067	1.51772	0.000843441	0.00979831
																																									Vitvi19g02230	-1.89258	0.000845652	0.00980982
																																									Vitvi06g00999	-1.78104	0.000847676	0.00982315
																																									Vitvi18g00237	-1.59995	0.000853853	0.00986923
																																									Vitvi18g02448	-4.09639	0.000855958	0.00987426
																																									Vitvi06g01057	1.24389	0.000855409	0.00987426
																																									Vitvi13g00807	1.49281	0.000856465	0.00987426
																																									Vitvi10g00436	1.56733	0.000858188	0.0098837
																																									Vitvi11g00031	-1.06414	0.000861698	0.00990886
																																									Vitvi13g02133	-3.78112	0.000868509	0.00998207
																																									Vitvi02g00476	1.56485	0.000869335	0.0099852
																																									Vitvi18g00070	1.58099	0.0008705	0.0099852
																																									Vitvi14g01502	1.37765	0.000871445	0.00999023
																																									Vitvi07g02139	-1.00614	0.000881533	0.0100956
																																									Vitvi06g01362	1.1843	0.0008861	0.0101427
																																									Vitvi01g00832	-1.43708	0.000886768	0.0101451
																																									Vitvi14g00097	-2.8228	0.000893914	0.0101921
																																									Vitvi04g01748	-1.21683	0.000893939	0.0101921
																																									Vitvi14g00275	-1.01268	0.000894155	0.0101921
																																									Vitvi13g00070	-4.77943	0.000901257	0.0102638
																																									Vitvi14g01821	1.23491	0.000903758	0.0102871
																																									Vitvi02g00703	-1.27865	0.000916134	0.0104149
																																									Vitvi11g01668	-2.07155	0.000917798	0.0104226
																																									Vitvi19g00141	1.35144	0.000917986	0.0104226
																																									Vitvi10g01704	-1.23527	0.000920584	0.0104434
																																									Vitvi14g00920	-1.37921	0.000927708	0.0105117
																																									Vitvi17g00870	-1.09631	0.000928783	0.0105185
																																									Vitvi07g01614	-1.16284	0.000933319	0.0105593
																																									Vitvi01g01990	-1.53395	0.000941584	0.0106313
																																									Vitvi08g01603	-1.04602	0.000954775	0.0107748
																																									Vitvi12g00121	-1.06024	0.000959043	0.0108013
																																									Vitvi18g00196	1.01544	0.000980712	0.0110014
																																									Vitvi10g00764	1.31219	0.000979655	0.0110014
																																									Vitvi02g00511	1.54755	0.000979989	0.0110014
																																									Vitvi02g00481	-2.44448	0.000993082	0.0111177
																																									Vitvi01g00238	-1.08152	0.00100699	0.0112509
																																									Vitvi12g00253	-3.74704	0.00100817	0.0112529
																																									Vitvi13g00366	-1.03911	0.0010116	0.0112687
																																									Vitvi16g00122	1.04414	0.00101093	0.0112687
																																									Vitvi07g01411	1.30968	0.00101458	0.0112964
																																									Vitvi19g00680	1.91648	0.00101947	0.0113396
																																									Vitvi12g00363	1.23936	0.00102066	0.0113415
																																									Vitvi11g00579	1.37062	0.00102023	0.0113415
																																									Vitvi01g00157	1.20934	0.00102181	0.0113487
																																									Vitvi11g01328	1.01096	0.0010243	0.0113707
																																									Vitvi07g00393	2.3782	0.00103483	0.0114819
																																									Vitvi13g02024	-1.29288	0.00103553	0.011484
																																									Vitvi16g01913	1.16285	0.00104439	0.0115626
																																									Vitvi17g00219	-1.27157	0.00104795	0.0115873
																																									Vitvi15g00857	1.00871	0.0010539	0.0116474
																																									Vitvi14g02436	1.5192	0.00105836	0.0116795
																																									Vitvi05g01494	1.117	0.00106098	0.0117025
																																									Vitvi04g02274	-1.22301	0.00107481	0.0118319
																																									Vitvi13g00086	-1.50533	0.00108024	0.0118684
																																									Vitvi11g00305	1.26013	0.0010879	0.0119408
																																									Vitvi07g02267	-2.8982	0.00109056	0.0119642
																																									Vitvi01g00928	-1.08861	0.00109178	0.0119717
																																									Vitvi15g01505	-5.62823	0.00109352	0.0119849
																																									Vitvi17g00228	1.11753	0.00109434	0.011988
																																									Vitvi09g00264	1.7564	0.0010968	0.0120091
																																									Vitvi14g01717	-1.11215	0.00110608	0.0120989
																																									Vitvi05g00963	-4.46608	0.00111794	0.0122168
																																									Vitvi04g01564	-1.5688	0.00112295	0.0122346
																																									Vitvi19g00397	1.23606	0.00112339	0.0122346
																																									Vitvi19g00084	6.34688	0.00112291	0.0122346
																																									Vitvi16g01285	2.21736	0.00112488	0.0122449
																																									Vitvi05g01048	1.12519	0.00112773	0.012264
																																									Vitvi02g01004	1.33005	0.00113025	0.0122855
																																									Vitvi15g00920	-1.04698	0.00113371	0.0123171
																																									Vitvi14g01965	-1.3532	0.00113639	0.0123402
																																									Vitvi12g00117	-4.88647	0.00115368	0.0125098
																																									Vitvi18g01995	1.15394	0.00115471	0.0125149
																																									Vitvi06g00918	-1.4828	0.00115677	0.0125312
																																									Vitvi18g01570	-1.81108	0.00115963	0.0125502
																																									Vitvi17g00453	-1.00176	0.0011642	0.0125934
																																									Vitvi10g00736	-1.53086	0.00116961	0.0126241
																																									Vitvi02g00507	-3.15431	0.00117344	0.0126446
																																									Vitvi16g00461	-1.66922	0.00117839	0.0126893
																																									Vitvi15g00522	-1.04374	0.00118566	0.0127518
																																									Vitvi16g00025	-1.16519	0.00118913	0.012783
																																									Vitvi16g00957	-1.45494	0.00119088	0.0127956
																																									Vitvi01g02029	-2.29206	0.00119282	0.0128043
																																									Vitvi18g02977	-3.20627	0.0011962	0.0128344
																																									Vitvi06g00680	1.15414	0.00119905	0.0128527
																																									Vitvi05g01740	-2.33664	0.00120593	0.0129018
																																									Vitvi16g01214	-1.37129	0.00121697	0.0130013
																																									Vitvi03g00593	2.1718	0.00122199	0.0130426
																																									Vitvi19g00369	-1.48838	0.00123179	0.0131146
																																									Vitvi08g00100	3.72281	0.00123226	0.0131146
																																									Vitvi18g02138	-2.18492	0.00123809	0.0131643
																																									Vitvi14g02907	-3.40559	0.00124028	0.0131813
																																									Vitvi05g00084	1.94359	0.00124248	0.0131859
																																									Vitvi01g00169	-1.06661	0.00124967	0.0132559
																																									Vitvi17g01400	-1.88575	0.00125111	0.013265
																																									Vitvi16g02123	-2.10843	0.00125263	0.0132722
																																									Vitvi12g00274	-1.3016	0.00125298	0.0132722
																																									Vitvi18g02686	-4.72516	0.00125984	0.0133386
																																									Vitvi11g00339	-1.42768	0.00126335	0.0133569
																																									Vitvi08g01821	-1.1954	0.00126509	0.013369
																																									Vitvi18g01114	1.35238	0.00126696	0.0133721
																																									Vitvi13g00369	1.89894	0.00126717	0.0133721
																																									Vitvi14g01560	-1.76576	0.0012696	0.0133914
																																									Vitvi08g01205	-3.67046	0.00127377	0.0134291
																																									Vitvi10g00732	-1.54882	0.00127697	0.0134565
																																									Vitvi16g00372	-1.84302	0.00128552	0.0135402
																																									Vitvi12g00705	1.0281	0.0012878	0.0135579
																																									Vitvi18g01098	1.21165	0.00129044	0.0135793
																																									Vitvi14g03068	-2.94458	0.00131695	0.0137911
																																									Vitvi01g01826	-1.31635	0.00131732	0.0137911
																																									Vitvi13g00150	-1.21528	0.0013157	0.0137911
																																									Vitvi10g01568	1.05398	0.00131733	0.0137911
																																									Vitvi15g01170	-1.18794	0.00131987	0.0138112
																																									Vitvi18g00973	3.09215	0.00132936	0.0138781
																																									Vitvi17g01570	-1.8594	0.00133866	0.0139583
																																									Vitvi04g00321	-1.09281	0.00133891	0.0139583
																																									Vitvi12g00555	-2.72315	0.00135002	0.0140404
																																									Vitvi07g00125	-1.09388	0.00135115	0.0140404
																																									Vitvi04g01287	1.86689	0.00135111	0.0140404
																																									Vitvi15g01630	1.16577	0.00136145	0.0141147
																																									Vitvi05g01743	1.25358	0.00136103	0.0141147
																																									Vitvi02g01847	-1.11322	0.00136737	0.0141499
																																									Vitvi06g00051	1.0315	0.00137753	0.0142304
																																									Vitvi10g00220	1.22673	0.00138507	0.0142934
																																									Vitvi18g00781	1.16605	0.00138675	0.0143043
																																									Vitvi01g00605	-2.01036	0.00138836	0.0143142
																																									Vitvi18g02171	-2.99285	0.00139589	0.0143853
																																									Vitvi04g00442	1.27116	0.00140084	0.0144297
																																									Vitvi02g01613	-2.70018	0.0014051	0.0144669
																																									Vitvi07g01274	-1.24153	0.00142066	0.014607
																																									Vitvi01g00043	1.09123	0.0014296	0.0146759
																																									Vitvi03g00267	-1.82539	0.00144649	0.0148318
																																									Vitvi01g01981	-5.14245	0.00144745	0.0148348
																																									Vitvi07g01078	1.39299	0.00145475	0.0148893
																																									Vitvi13g02005	1.82872	0.0014634	0.0149537
																																									Vitvi08g01639	-1.0622	0.0014647	0.014957
																																									Vitvi16g00139	1.29651	0.00146788	0.0149826
																																									Vitvi12g00594	-1.05509	0.00147274	0.0150186
																																									Vitvi10g02412	1.07868	0.00147991	0.0150848
																																									Vitvi11g01643	-1.43108	0.00148339	0.0151066
																																									Vitvi18g02667	-1.29222	0.00148879	0.0151448
																																									Vitvi08g01183	-1.16317	0.00148917	0.0151448
																																									Vitvi01g00318	1.32515	0.00149546	0.015195
																																									Vitvi15g00636	1.30933	0.00150189	0.0152214
																																									Vitvi10g00540	2.23075	0.00150213	0.0152214
																																									Vitvi14g01819	2.17304	0.00150351	0.0152286
																																									Vitvi16g02100	-1.89406	0.00151485	0.0153108
																																									Vitvi19g00652	-1.66059	0.00152355	0.0153898
																																									Vitvi08g02372	-1.80342	0.00152774	0.0154252
																																									Vitvi10g00119	1.12001	0.00153282	0.0154626
																																									Vitvi01g00191	-2.84142	0.00153504	0.0154642
																																									Vitvi14g02894	-1.18962	0.00153477	0.0154642
																																									Vitvi13g01395	-1.91905	0.00154148	0.015522
																																									Vitvi17g00863	-1.3372	0.00154466	0.0155401
																																									Vitvi07g01616	-1.66938	0.00154741	0.0155575
																																									Vitvi06g00460	-1.29011	0.00155613	0.0156006
																																									Vitvi11g00076	-1.1144	0.00155449	0.0156006
																																									Vitvi07g01300	-1.01202	0.00155789	0.0156102
																																									Vitvi03g01537	1.63402	0.00156561	0.0156735
																																									Vitvi18g01648	1.73683	0.00156716	0.0156821
																																									Vitvi16g02031	-2.7962	0.00157316	0.0157281
																																									Vitvi18g00513	-1.86966	0.00157585	0.015748
																																									Vitvi07g01907	1.4355	0.00157901	0.0157655
																																									Vitvi00g01369	6.01878	0.00158252	0.0157935
																																									Vitvi05g01649	-1.90637	0.00158909	0.015845
																																									Vitvi07g02065	-2.58925	0.00159291	0.015869
																																									Vitvi13g00221	-1.51295	0.00160084	0.0159152
																																									Vitvi12g02028	-1.29801	0.00160109	0.0159152
																																									Vitvi02g00532	1.38333	0.00160264	0.0159235
																																									Vitvi03g00033	1.10168	0.00160565	0.0159464
																																									Vitvi07g01351	1.12103	0.00161007	0.0159619
																																									Vitvi09g01155	1.41925	0.00162712	0.0161097
																																									Vitvi05g00857	-1.82983	0.00162985	0.0161246
																																									Vitvi16g02116	-1.66409	0.00163346	0.0161511
																																									Vitvi06g01649	-1.35889	0.00164028	0.016206
																																									Vitvi15g01158	-1.10742	0.00164304	0.0162172
																																									Vitvi07g01769	2.45354	0.00164258	0.0162172
																																									Vitvi07g01644	1.49834	0.00164636	0.0162356
																																									Vitvi10g00542	1.06955	0.00165954	0.0163441
																																									Vitvi10g02157	-1.06344	0.00166387	0.0163795
																																									Vitvi13g02505	-3.58655	0.00167368	0.0164418
																																									Vitvi05g01384	-1.74622	0.00167387	0.0164418
																																									Vitvi18g00390	1.25308	0.00167512	0.016447
																																									Vitvi05g00784	2.27697	0.00167925	0.0164731
																																									Vitvi05g01752	1.65476	0.0016816	0.0164818
																																									Vitvi09g00133	-1.02351	0.00168554	0.0165132
																																									Vitvi18g00121	-3.13919	0.00169292	0.0165643
																																									Vitvi06g00659	-1.6308	0.00169447	0.0165717
																																									Vitvi00g01316	-1.07195	0.0016967	0.0165863
																																									Vitvi11g01393	-2.36694	0.00170113	0.0166151
																																									Vitvi13g02018	-1.04767	0.00171448	0.0167119
																																									Vitvi09g01017	-1.06061	0.0017175	0.0167312
																																									Vitvi08g01974	-1.43767	0.00172172	0.0167544
																																									Vitvi17g00726	-1.30008	0.00172077	0.0167544
																																									Vitvi18g02471	1.32101	0.00172211	0.0167544
																																									Vitvi17g00609	-2.13581	0.00172547	0.0167798
																																									Vitvi13g00235	-2.42683	0.00174114	0.0169102
																																									Vitvi10g01831	-1.36425	0.00174216	0.0169128
																																									Vitvi18g00145	1.02191	0.0017462	0.0169373
																																									Vitvi05g01944	1.44786	0.0017504	0.0169634
																																									Vitvi01g00111	-2.90093	0.0017533	0.0169768
																																									Vitvi16g01169	-2.17318	0.0017581	0.0170159
																																									Vitvi16g00309	-2.12207	0.0017867	0.0172259
																																									Vitvi16g00436	1.03065	0.00178869	0.0172377
																																									Vitvi10g00227	-1.36769	0.00179205	0.0172574
																																									Vitvi06g01847	1.41738	0.00179228	0.0172574
																																									Vitvi17g00084	-1.05146	0.00180557	0.0173705
																																									Vitvi16g01011	-1.82772	0.00180901	0.0173887
																																									Vitvi18g00792	1.39525	0.00180992	0.01739
																																									Vitvi01g00379	-1.28192	0.00181295	0.0174042
																																									Vitvi04g00991	1.18482	0.00181263	0.0174042
																																									Vitvi06g01986	-6.72394	0.00181946	0.0174443
																																									Vitvi07g02563	1.1255	0.00182218	0.017448
																																									Vitvi17g00196	-1.01352	0.00182936	0.0174975
																																									Vitvi07g01240	1.07462	0.00183632	0.0175236
																																									Vitvi11g01115	1.14484	0.00185122	0.0176432
																																									Vitvi07g00617	1.11232	0.00186703	0.0177562
																																									Vitvi18g01735	1.06279	0.0018728	0.0177884
																																									Vitvi09g00877	1.11488	0.00188088	0.0178576
																																									Vitvi06g01917	-1.37538	0.00189914	0.0180233
																																									Vitvi05g00540	-1.62881	0.00190442	0.0180659
																																									Vitvi02g00209	1.04805	0.00192161	0.0181751
																																									Vitvi03g01503	2.46425	0.00192665	0.0182151
																																									Vitvi07g02456	-1.65966	0.00193088	0.0182474
																																									Vitvi06g00920	-1.28173	0.00194895	0.0183759
																																									Vitvi08g02217	-1.08989	0.00194863	0.0183759
																																									Vitvi06g01396	-1.87873	0.00195228	0.0183877
																																									Vitvi19g00528	-1.6176	0.0019518	0.0183877
																																									Vitvi01g00816	1.60463	0.0019537	0.0183933
																																									Vitvi08g01867	-1.0244	0.00195566	0.0184041
																																									Vitvi09g01629	-1.4299	0.00196981	0.0185294
																																									Vitvi00g01367	-3.21211	0.0019707	0.0185301
																																									Vitvi19g00554	-1.89362	0.0019744	0.0185415
																																									Vitvi15g00888	1.83529	0.0019758	0.0185469
																																									Vitvi19g01446	-1.20087	0.00197772	0.0185571
																																									Vitvi03g00398	-1.15542	0.00198552	0.018607
																																									Vitvi14g00063	-2.09213	0.00199752	0.0187038
																																									Vitvi12g02441	-1.05682	0.00199983	0.0187176
																																									Vitvi06g00141	-2.43335	0.00200302	0.0187397
																																									Vitvi10g00107	-2.98531	0.00202191	0.0188926
																																									Vitvi10g01763	-1.64021	0.00202358	0.0188926
																																									Vitvi07g02608	-1.11798	0.00202779	0.0189106
																																									Vitvi17g01393	-1.92717	0.00203877	0.0189634
																																									Vitvi16g01480	-1.53051	0.00204532	0.0190007
																																									Vitvi16g00313	1.90028	0.00205217	0.0190485
																																									Vitvi12g00153	-3.31325	0.00206051	0.0190979
																																									Vitvi17g00820	-2.74958	0.00206089	0.0190979
																																									Vitvi12g02394	1.5203	0.00207756	0.0192445
																																									Vitvi17g00972	-1.3382	0.00208066	0.0192652
																																									Vitvi04g00517	1.2583	0.00209449	0.0193613
																																									Vitvi12g00430	1.53173	0.00211622	0.019522
																																									Vitvi11g00549	-1.06211	0.00213108	0.0196026
																																									Vitvi08g01701	-1.58732	0.00213613	0.019633
																																									Vitvi16g02074	1.14408	0.00213834	0.0196453
																																									Vitvi08g01656	-1.17157	0.00215488	0.019771
																																									Vitvi01g00733	-1.04217	0.00215446	0.019771
																																									Vitvi04g01726	-1.19409	0.00215812	0.0197864
																																									Vitvi15g00811	-1.07806	0.00216774	0.0198272
																																									Vitvi01g02212	-1.83829	0.00218393	0.0199253
																																									Vitvi09g00323	1.24481	0.00219083	0.0199721
																																									Vitvi16g02010	-2.19099	0.00219495	0.0199781
																																									Vitvi03g00389	-1.0561	0.0022007	0.0200182
																																									Vitvi10g01569	-1.31267	0.00220315	0.0200193
																																									Vitvi13g00632	-1.06021	0.00220265	0.0200193
																																									Vitvi04g02094	-3.58568	0.00221297	0.0201004
																																									Vitvi05g00472	1.49245	0.00223153	0.0202199
																																									Vitvi06g00564	-1.25109	0.00223771	0.0202677
																																									Vitvi14g01423	2.18885	0.00223959	0.0202765
																																									Vitvi14g01174	-2.97074	0.00224222	0.0202921
																																									Vitvi14g01420	-2.3809	0.00224888	0.0203201
																																									Vitvi19g01352	-1.34698	0.00224741	0.0203201
																																									Vitvi10g01585	-1.08051	0.00224897	0.0203201
																																									Vitvi11g01650	1.22278	0.00226184	0.0204038
																																									Vitvi03g01232	-1.11413	0.00226527	0.0204183
																																									Vitvi02g01367	-3.90617	0.00228075	0.0204921
																																									Vitvi01g01987	-2.11557	0.00228785	0.0205476
																																									Vitvi02g01118	-2.32996	0.00232297	0.0208048
																																									Vitvi15g01371	-2.38831	0.00232618	0.0208168
																																									Vitvi12g00031	1.0463	0.00236016	0.0210833
																																									Vitvi12g01965	1.73565	0.00236065	0.0210833
																																									Vitvi08g02247	-1.22926	0.00236904	0.0211414
																																									Vitvi04g01700	-1.06537	0.002374	0.0211772
																																									Vitvi10g01636	2.01565	0.00238446	0.0212536
																																									Vitvi11g01287	-1.7846	0.00239492	0.0213317
																																									Vitvi14g01997	1.19987	0.00239729	0.0213317
																																									Vitvi10g00558	-2.99309	0.00240405	0.0213519
																																									Vitvi03g00752	-2.4605	0.00244888	0.0216813
																																									Vitvi06g01231	-2.32435	0.00245662	0.0217413
																																									Vitvi18g02685	-4.55375	0.00247222	0.0218363
																																									Vitvi13g01913	1.16302	0.00247194	0.0218363
																																									Vitvi12g00233	1.19336	0.0024875	0.0219367
																																									Vitvi07g02513	-1.80633	0.00249446	0.0219636
																																									Vitvi16g01345	-1.22709	0.00249436	0.0219636
																																									Vitvi06g01696	-1.03378	0.00249992	0.022003
																																									Vitvi14g00149	-2.68567	0.00250448	0.0220036
																																									Vitvi17g00309	-2.00785	0.00250562	0.0220036
																																									Vitvi18g00696	1.02176	0.00250587	0.0220036
																																									Vitvi16g01294	1.44237	0.00250443	0.0220036
																																									Vitvi07g00260	1.50129	0.0025087	0.0220199
																																									Vitvi07g02478	-1.06314	0.0025115	0.0220272
																																									Vitvi02g00301	-2.26878	0.00252498	0.0221195
																																									Vitvi07g01539	-1.96594	0.00252737	0.0221317
																																									Vitvi16g00060	-1.65725	0.00253215	0.022165
																																									Vitvi01g01855	-1.04213	0.00254352	0.0222558
																																									Vitvi04g00747	1.70994	0.0025528	0.0223196
																																									Vitvi18g02029	-3.5593	0.00256203	0.0223888
																																									Vitvi02g01224	1.27587	0.00256473	0.0223977
																																									Vitvi02g01241	1.73097	0.00260484	0.022695
																																									Vitvi06g01930	1.08254	0.00260606	0.0226968
																																									Vitvi14g00972	-1.44281	0.00260767	0.022702
																																									Vitvi19g00899	1.19117	0.00261526	0.0227538
																																									Vitvi10g01511	1.97819	0.00261987	0.0227729
																																									Vitvi00g02265	-1.90353	0.00263106	0.0228613
																																									Vitvi03g01816	1.29975	0.00264311	0.0229304
																																									Vitvi06g01165	-1.10202	0.00265472	0.0230045
																																									Vitvi19g01048	-1.56561	0.00266422	0.0230601
																																									Vitvi09g00712	1.8577	0.00266779	0.0230821
																																									Vitvi19g00929	-1.12525	0.00267059	0.0230974
																																									Vitvi02g00052	-1.45705	0.00267269	0.0231066
																																									Vitvi19g00071	1.15783	0.00268102	0.0231614
																																									Vitvi05g01116	1.43674	0.00268265	0.023166
																																									Vitvi17g00016	-1.10082	0.00270316	0.0233252
																																									Vitvi08g00212	1.37902	0.00272507	0.0234691
																																									Vitvi08g01057	-1.78266	0.00274173	0.0235763
																																									Vitvi15g01455	-1.76253	0.00274106	0.0235763
																																									Vitvi15g01125	1.26793	0.00276154	0.0237104
																																									Vitvi07g02696	1.10426	0.00277073	0.023771
																																									Vitvi05g01269	-1.52781	0.00277255	0.0237776
																																									Vitvi06g01883	-6.65017	0.00277928	0.0238262
																																									Vitvi07g01622	-1.08537	0.00278862	0.0238972
																																									Vitvi19g00566	-2.06821	0.00279269	0.0239137
																																									Vitvi04g01897	-1.06288	0.00279679	0.0239397
																																									Vitvi05g00064	-1.08519	0.00280031	0.0239446
																																									Vitvi03g00388	1.44348	0.00279973	0.0239446
																																									Vitvi17g00795	-2.75701	0.00280658	0.0239777
																																									Vitvi06g01385	-1.23562	0.00282785	0.0241503
																																									Vitvi18g00618	1.24119	0.00284327	0.0242266
																																									Vitvi07g01326	1.57171	0.00285276	0.0242809
																																									Vitvi17g00480	1.31145	0.00286441	0.0243513
																																									Vitvi12g01808	1.04226	0.00288515	0.0244719
																																									Vitvi12g00292	1.50847	0.00288651	0.0244743
																																									Vitvi05g00235	-3.0404	0.00289615	0.0245467
																																									Vitvi05g01759	-1.70795	0.0028979	0.0245522
																																									Vitvi07g02648	-1.03689	0.00290484	0.0246017
																																									Vitvi02g01791	1.31495	0.00292999	0.0247308
																																									Vitvi04g02024	-2.76682	0.00294705	0.0248654
																																									Vitvi12g01698	-4.64847	0.00295657	0.0249335
																																									Vitvi06g01612	-1.44853	0.00297611	0.0250634
																																									Vitvi01g00737	2.68153	0.00298074	0.0250836
																																									Vitvi11g00030	1.1177	0.00299362	0.0251637
																																									Vitvi09g00261	1.08398	0.00302497	0.0253892
																																									Vitvi01g02009	-2.05724	0.00302916	0.0254053
																																									Vitvi16g01477	-1.70533	0.00303981	0.0254756
																																									Vitvi07g00741	2.02623	0.00307394	0.025704
																																									Vitvi08g01414	-1.31091	0.00311615	0.0259795
																																									Vitvi11g00180	-1.55875	0.00313089	0.0260519
																																									Vitvi18g02692	-1.17874	0.00313296	0.0260519
																																									Vitvi14g01264	1.03145	0.00312829	0.0260519
																																									Vitvi04g02192	-1.14624	0.00313965	0.0260979
																																									Vitvi15g01087	-2.23276	0.00315801	0.0262116
																																									Vitvi14g02693	1.18142	0.00316307	0.0262439
																																									Vitvi07g00061	-1.27878	0.00316704	0.0262671
																																									Vitvi11g00581	-1.06658	0.00317676	0.026338
																																									Vitvi14g01913	-2.56218	0.00319949	0.0264775
																																									Vitvi10g01016	1.05117	0.00320111	0.0264812
																																									Vitvi18g02139	-1.65055	0.0032028	0.0264853
																																									Vitvi18g00215	-1.14731	0.00321784	0.0265803
																																									Vitvi02g00669	-1.5161	0.00327427	0.026977
																																									Vitvi01g00621	-2.53922	0.00327792	0.0269773
																																									Vitvi06g00216	-1.17653	0.00327675	0.0269773
																																									Vitvi14g01145	-2.338	0.00328106	0.0269846
																																									Vitvi00g02077	1.31898	0.00328274	0.0269873
																																									Vitvi05g00838	1.13975	0.00328957	0.0270137
																																									Vitvi14g03051	1.8346	0.00330288	0.0271131
																																									Vitvi12g02039	-2.29117	0.00330781	0.0271277
																																									Vitvi02g01843	1.07112	0.0033095	0.0271277
																																									Vitvi04g02184	1.59075	0.00333476	0.0272998
																																									Vitvi14g02730	-3.23932	0.00335311	0.0274096
																																									Vitvi08g01572	1.04633	0.0033587	0.0274096
																																									Vitvi08g01580	-1.54862	0.00336799	0.0274368
																																									Vitvi05g00523	-3.468	0.00339712	0.0276239
																																									Vitvi13g01904	1.23525	0.00340907	0.0276909
																																									Vitvi10g02209	2.14885	0.00342904	0.0278129
																																									Vitvi10g01743	-1.02803	0.0034327	0.0278261
																																									Vitvi18g00604	-2.23939	0.00345676	0.0279771
																																									Vitvi01g00867	-1.12119	0.00346707	0.0280489
																																									Vitvi08g00961	1.05588	0.00350888	0.0283172
																																									Vitvi19g00185	-1.19792	0.00354381	0.028517
																																									Vitvi03g01388	1.91406	0.00354554	0.0285199
																																									Vitvi12g00486	1.44332	0.00356274	0.028615
																																									Vitvi13g00621	-1.37519	0.00356912	0.0286488
																																									Vitvi02g00236	-1.44835	0.00358515	0.0287671
																																									Vitvi03g00213	-1.62792	0.00359305	0.0287811
																																									Vitvi07g01635	1.02878	0.00359159	0.0287811
																																									Vitvi14g00268	1.32286	0.00359331	0.0287811
																																									Vitvi03g00557	1.06093	0.00360741	0.0288734
																																									Vitvi07g02990	-1.45997	0.00361523	0.0289257
																																									Vitvi12g00336	1.32849	0.00361707	0.0289301
																																									Vitvi16g02005	-2.02243	0.00362332	0.0289594
																																									Vitvi12g00188	1.27686	0.0036265	0.0289745
																																									Vitvi01g01547	1.09645	0.00365803	0.0291331
																																									Vitvi06g00336	-1.08875	0.0036668	0.0291926
																																									Vitvi12g01871	1.45441	0.00367809	0.0292513
																																									Vitvi04g00164	1.45662	0.00368031	0.0292586
																																									Vitvi19g00377	-1.59688	0.00369516	0.0293351
																																									Vitvi04g01389	1.05788	0.00371352	0.0294664
																																									Vitvi10g00879	1.08859	0.00372305	0.0295147
																																									Vitvi17g01461	1.05197	0.00374522	0.029659
																																									Vitvi05g01934	1.33146	0.00375392	0.0297069
																																									Vitvi14g02686	-1.13547	0.00378046	0.0298853
																																									Vitvi06g01556	1.27908	0.00378658	0.0299232
																																									Vitvi15g00691	1.15946	0.00381379	0.0300852
																																									Vitvi10g01211	1.04263	0.00383921	0.030222
																																									Vitvi15g01555	-1.15401	0.00384425	0.0302495
																																									Vitvi11g00245	1.1766	0.00385699	0.03033
																																									Vitvi01g02084	1.24054	0.00387969	0.0304623
																																									Vitvi19g02086	-1.17064	0.00388546	0.0304739
																																									Vitvi03g00721	1.08673	0.00389738	0.0305406
																																									Vitvi14g02440	1.12256	0.0039075	0.0306092
																																									Vitvi14g01485	-1.62596	0.00391183	0.0306325
																																									Vitvi19g01939	-3.39294	0.00391917	0.0306731
																																									Vitvi04g00510	-1.91652	0.00393645	0.0307715
																																									Vitvi11g00798	-2.24918	0.00394247	0.0307971
																																									Vitvi09g00582	1.90952	0.00395048	0.0308382
																																									Vitvi15g00373	1.02516	0.00395682	0.0308662
																																									Vitvi13g01867	2.48847	0.00396428	0.0309029
																																									Vitvi01g00528	1.15126	0.00396795	0.0309208
																																									Vitvi14g00925	-1.20709	0.00397833	0.0309485
																																									Vitvi10g01641	-1.20312	0.00399986	0.0310615
																																									Vitvi03g01483	-1.75452	0.00401653	0.0311372
																																									Vitvi04g00114	-1.07154	0.00402898	0.0311972
																																									Vitvi02g00327	1.22505	0.00403853	0.0312537
																																									Vitvi07g00380	-2.39717	0.00404715	0.0312825
																																									Vitvi16g02045	1.70762	0.00404922	0.0312825
																																									Vitvi03g00581	1.00694	0.00406012	0.0313343
																																									Vitvi05g00630	1.36246	0.00406307	0.0313355
																																									Vitvi08g01293	1.1207	0.00407031	0.0313805
																																									Vitvi06g00285	1.28626	0.00408088	0.0314404
																																									Vitvi14g00421	1.02953	0.00408653	0.0314488
																																									Vitvi05g01044	1.14625	0.00410478	0.0315436
																																									Vitvi08g01478	1.49043	0.00412193	0.0316362
																																									Vitvi05g00276	1.07171	0.0041354	0.031708
																																									Vitvi01g01794	-1.05404	0.00415201	0.0318136
																																									Vitvi05g01722	-2.96259	0.0041568	0.0318395
																																									Vitvi05g01921	-2.27146	0.00421384	0.0321885
																																									Vitvi18g02150	1.06344	0.00421541	0.0321895
																																									Vitvi03g01897	1.15746	0.00423514	0.0323072
																																									Vitvi07g03142	-1.59289	0.0042822	0.0326218
																																									Vitvi08g02128	1.18864	0.00429007	0.0326605
																																									Vitvi15g01294	-2.60941	0.00429231	0.0326655
																																									Vitvi06g00713	-2.06834	0.00429569	0.0326802
																																									Vitvi05g00214	1.25018	0.00431127	0.0327876
																																									Vitvi04g02019	-1.55416	0.00431829	0.0328187
																																									Vitvi14g01401	-1.14587	0.0043208	0.0328267
																																									Vitvi16g00810	2.36249	0.00434957	0.0330229
																																									Vitvi16g02108	-3.53664	0.00436259	0.033089
																																									Vitvi12g01813	1.45549	0.00436524	0.033097
																																									Vitvi03g00081	1.29898	0.00437666	0.0331388
																																									Vitvi12g00141	-1.00207	0.00439103	0.0332252
																																									Vitvi08g01711	1.02412	0.0043983	0.033269
																																									Vitvi14g01842	1.21162	0.00441276	0.0333671
																																									Vitvi05g02001	-2.25347	0.00443532	0.0335151
																																									Vitvi02g00303	1.41121	0.00444229	0.0335565
[truncated: 187 more rows]

## Sheet: Table S3
Table S3. DEGs at four periods of the natural fruit set (NS).
DEGs of C0_C1				DEGs of C0_C2				DEGs of C0_C4				DEGs of C0_C8
Gene ID	log2FC	pvalue	padj	Gene ID	log2FC	pvalue	padj	Gene ID	log2FC	pvalue	padj	Gene ID	log2FC	pvalue	padj
Vitvi14g01745	2.39036	3.18356e-27	7.01658e-23	Vitvi04g00092	-1.66006	4.3253e-57	9.55631e-53	Vitvi18g01129	4.70264	3.1791e-135	8.058e-131	Vitvi06g01489	2.17091	1.19998e-59	3.03163e-55
Vitvi05g01269	-3.19645	7.91967e-22	8.72748e-18	Vitvi05g02187	-1.15032	7.79828e-25	8.61476e-21	Vitvi06g00666	8.08412	2.6875e-128	3.406e-124	Vitvi03g01396	2.46305	6.26885e-57	7.91882e-53
Vitvi06g01539	-3.00479	5.19638e-20	3.81761e-16	Vitvi07g01657	-6.56797	5.31587e-21	3.91496e-17	Vitvi05g01266	7.66977	2.6323e-118	2.224e-114	Vitvi06g00666	5.74623	2.84261e-55	2.39385e-51
Vitvi02g00701	1.64691	1.74798e-19	9.63136e-16	Vitvi01g01023	-1.0865	3.67294e-17	1.623e-13	Vitvi11g01268	5.87715	5.5565e-102	3.52101e-98	Vitvi18g00291	6.59483	1.48661e-52	9.38943e-49
Vitvi06g01156	-4.77162	4.88392e-19	2.15283e-15	Vitvi05g01269	-2.68074	1.86748e-16	6.87668e-13	Vitvi00g02173	6.07912	9.29271e-83	4.71084e-79	Vitvi02g00529	4.17048	4.60907e-52	2.32887e-48
Vitvi03g00397	-1.73877	1.0716e-17	3.93635e-14	Vitvi12g01598	-3.12979	4.52318e-15	1.42764e-11	Vitvi06g01293	-6.19689	4.42782e-82	1.87053e-78	Vitvi11g00626	-8.99727	1.39659e-51	5.88056e-48
Vitvi11g00356	-3.38035	2.21479e-17	6.97344e-14	Vitvi05g01270	-2.59312	1.80369e-14	4.42785e-11	Vitvi13g00646	2.99017	9.66738e-82	3.50056e-78	Vitvi15g00397	-9.58651	7.15885e-50	2.58373e-46
Vitvi05g01270	-2.5719	4.18054e-16	1.15174e-12	Vitvi15g01084	-2.36379	3.39672e-14	7.50472e-11	Vitvi08g01602	1.84074	1.28862e-73	4.08283e-70	Vitvi08g01587	-8.20887	4.41754e-46	1.39506e-42
Vitvi15g00263	1.07644	5.05269e-15	1.23735e-11	Vitvi06g01156	-3.38459	3.40133e-13	6.26241e-10	Vitvi10g00835	3.08509	9.34163e-73	2.63092e-69	Vitvi17g00791	-9.72397	7.93454e-46	2.06836e-42
Vitvi08g01377	-1.661	1.39116e-14	3.06613e-11	Vitvi02g00025	-1.68531	1.64011e-12	2.78743e-09	Vitvi15g00397	-8.85058	4.07354e-72	1.03252e-68	Vitvi11g01268	5.01784	8.18699e-46	2.06836e-42
Vitvi02g00022	1.16873	2.49292e-14	4.99491e-11	Vitvi16g00681	-1.01135	2.35522e-12	3.46908e-09	Vitvi04g01244	5.34012	9.83703e-69	2.26672e-65	Vitvi07g02255	-9.28088	7.47969e-45	1.71788e-41
Vitvi05g00166	-3.41399	6.30064e-14	1.15722e-10	Vitvi11g00351	-1.91879	9.83106e-12	1.35755e-08	Vitvi14g02013	4.27849	3.04977e-65	6.44188e-62	Vitvi04g00225	-9.35751	1.44881e-44	3.05023e-41
Vitvi03g00432	2.34514	9.82782e-14	1.66619e-10	Vitvi16g00253	1.4044	3.98161e-11	5.17468e-08	Vitvi10g01739	4.54085	5.14853e-60	1.00384e-56	Vitvi09g00038	3.05854	3.81761e-43	7.41909e-40
Vitvi08g02143	-2.28189	2.26643e-13	3.56802e-10	Vitvi06g00443	-1.34302	7.03145e-11	8.17646e-08	Vitvi04g00845	3.2451	3.65929e-58	6.62514e-55	Vitvi18g02625	3.75186	2.04323e-42	3.68716e-39
Vitvi02g01440	1.35599	3.2289e-13	4.74433e-10	Vitvi02g01440	1.15595	3.15655e-10	3.46693e-07	Vitvi01g02057	1.67286	6.64642e-58	1.12311e-54	Vitvi01g00933	-9.72861	9.62866e-42	1.62172e-38
Vitvi14g02876	2.31963	2.53857e-11	3.49688e-08	Vitvi02g00701	1.53474	3.29527e-10	3.46693e-07	Vitvi09g00275	5.53301	1.46911e-52	2.32735e-49	Vitvi16g01321	-9.47025	1.07217e-41	1.69296e-38
Vitvi05g00468	-1.74973	5.53469e-11	7.17557e-08	Vitvi07g00071	-1.31939	4.7815e-09	3.91268e-06	Vitvi02g00547	2.55038	2.44744e-52	3.64913e-49	Vitvi03g00034	1.85754	4.55483e-41	6.76902e-38
Vitvi12g01258	1.48072	9.69419e-11	1.187e-07	Vitvi07g03084	-3.69749	5.81996e-09	4.37804e-06	Vitvi04g01576	3.14606	1.06638e-51	1.42261e-48	Vitvi05g00803	-8.22352	1.56759e-39	2.14943e-36
Vitvi02g00792	-1.98282	1.0907e-10	1.21702e-07	Vitvi19g02152	-2.95679	7.55258e-09	5.3828e-06	Vitvi03g01169	3.84396	1.03433e-51	1.42261e-48	Vitvi13g02416	4.12135	1.6165e-39	2.14943e-36
Vitvi08g01611	-1.85647	1.37124e-10	1.43915e-07	Vitvi02g00263	-3.43853	1.30678e-08	8.49176e-06	Vitvi04g01221	2.96717	3.55778e-51	4.50895e-48	Vitvi04g01244	3.65165	8.18343e-39	1.03373e-35
Vitvi15g01084	-2.21833	1.43945e-10	1.44207e-07	Vitvi11g00485	-1.66665	1.96851e-08	1.13139e-05	Vitvi06g00761	2.28665	2.21193e-50	2.6698e-47	Vitvi14g02501	-9.74953	1.26866e-38	1.45688e-35
Vitvi04g01668	2.09081	4.54675e-10	3.85424e-07	Vitvi00g01431	-8.69526	3.01762e-08	1.57619e-05	Vitvi09g00038	3.2656	2.20968e-48	2.54585e-45	Vitvi14g00060	1.11982	1.2132e-38	1.45688e-35
Vitvi06g00093	1.64393	4.96596e-10	4.0537e-07	Vitvi18g03162	-1.98265	3.57243e-08	1.79384e-05	Vitvi08g00138	1.88591	2.56247e-47	2.82396e-44	Vitvi01g02109	-9.77004	4.88542e-38	5.36632e-35
Vitvi14g01336	1.32091	5.38033e-10	4.23509e-07	Vitvi08g01377	-1.53876	3.83661e-08	1.88369e-05	Vitvi08g02412	6.45504	5.54205e-47	5.85309e-44	Vitvi05g00643	-9.48103	9.71296e-38	1.02245e-34
Vitvi05g00529	2.11603	6.72002e-10	5.10722e-07	Vitvi07g02561	-3.57481	4.58975e-08	2.20448e-05	Vitvi13g01900	2.82541	4.002e-46	4.05755e-43	Vitvi03g00427	-9.04224	1.12056e-37	1.1324e-34
Vitvi02g01405	-1.16357	7.10333e-10	5.15582e-07	Vitvi07g03085	-1.79391	5.3788e-08	2.52849e-05	Vitvi16g01342	2.81957	6.92385e-46	6.62242e-43	Vitvi01g00989	3.32796	1.71852e-37	1.66987e-34
Vitvi06g01329	1.23055	7.25184e-10	5.15582e-07	Vitvi10g00852	-3.31881	9.82484e-08	4.52229e-05	Vitvi04g00047	3.29335	7.0543e-46	6.62242e-43	Vitvi15g01549	1.59324	3.08554e-37	2.88715e-34
Vitvi08g01299	2.26824	8.82679e-10	6.07945e-07	Vitvi04g00121	-1.14112	1.04131e-07	4.69523e-05	Vitvi14g00152	-2.69715	1.6882e-44	1.52824e-41	Vitvi15g00770	-8.39792	4.41171e-37	3.98063e-34
Vitvi17g01221	1.60401	1.14827e-09	7.66903e-07	Vitvi10g01617	-3.59031	2.13552e-07	9.07347e-05	Vitvi04g00173	3.22711	2.19215e-44	1.91602e-41	Vitvi11g00015	-8.81722	5.60537e-35	4.88324e-32
Vitvi08g01670	-2.26318	1.4603e-09	9.46619e-07	Vitvi08g01611	-1.57691	2.49335e-07	0.00010394	Vitvi19g00255	5.5576	2.57655e-44	2.17693e-41	Vitvi13g01764	4.0408	1.01934e-34	8.58423e-32
Vitvi03g01203	-1.31693	1.83619e-09	1.12416e-06	Vitvi08g00219	-1.12842	3.42333e-07	0.000132693	Vitvi15g01549	2.08481	7.1963e-44	5.88402e-41	Vitvi03g00284	-7.61738	1.05723e-34	8.61611e-32
Vitvi01g00710	1.37968	1.80093e-09	1.12416e-06	Vitvi14g01745	1.8707	3.5238e-07	0.000133657	Vitvi14g01750	-6.69069	1.25575e-43	9.94668e-41	Vitvi05g01477	-8.41974	1.70238e-34	1.34403e-31
Vitvi05g00852	-2.82541	6.29923e-09	3.55987e-06	Vitvi03g00593	1.07743	4.32236e-07	0.000159164	Vitvi01g01038	4.52443	2.14282e-43	1.64588e-40	Vitvi18g01385	-3.30254	1.94742e-34	1.4909e-31
Vitvi04g02210	-3.13852	6.78117e-09	3.73642e-06	Vitvi11g01678	-3.11099	4.62588e-07	0.000167548	Vitvi17g00116	4.20552	2.36939e-43	1.76638e-40	Vitvi07g02144	3.60522	1.06172e-33	7.88924e-31
Vitvi04g01671	2.93405	7.54257e-09	4.05459e-06	Vitvi18g01276	-1.24192	6.5426e-07	0.000229448	Vitvi03g00119	6.38795	1.17343e-42	8.49796e-40	Vitvi14g00423	-7.22276	1.40627e-33	1.01509e-30
Vitvi00g01397	-1.67641	9.77275e-09	5.12837e-06	Vitvi18g02797	-2.26577	6.75841e-07	0.000231727	Vitvi01g00745	2.08539	2.27478e-42	1.60164e-39	Vitvi18g01129	3.42455	1.55062e-33	1.08819e-30
Vitvi18g02906	-6.35568	1.85616e-08	9.29768e-06	Vitvi07g01653	-3.34712	8.01596e-07	0.00026834	Vitvi11g00251	4.91741	1.14393e-41	7.83655e-39	Vitvi05g00047	-9.62582	1.72142e-33	1.17541e-30
Vitvi01g00666	-2.75963	1.92052e-08	9.40628e-06	Vitvi01g01708	-1.2176	8.59621e-07	0.00028347	Vitvi11g00438	2.1953	1.42254e-40	9.48871e-38	Vitvi08g02381	-7.69779	4.63204e-33	3.07958e-30
Vitvi07g01657	-5.87939	2.0253e-08	9.70385e-06	Vitvi01g00246	-4.41321	1.24826e-06	0.000392949	Vitvi11g01389	3.41207	1.54507e-40	1.00418e-37	Vitvi18g00509	-8.78982	1.18759e-32	7.69318e-30
Vitvi07g01874	-2.06748	2.4742e-08	1.15739e-05	Vitvi07g00286	-1.08263	1.26276e-06	0.000392949	Vitvi15g00770	-6.21111	4.0649e-40	2.57583e-37	Vitvi10g02216	3.22097	3.31175e-32	2.0917e-29
Vitvi13g01633	-2.11633	2.6238e-08	1.18017e-05	Vitvi18g02906	-4.31784	1.3286e-06	0.000407696	Vitvi04g01540	3.63094	1.10236e-39	6.81499e-37	Vitvi09g00329	2.10811	3.91998e-32	2.41547e-29
Vitvi12g00381	1.12822	2.77957e-08	1.22524e-05	Vitvi04g02210	-2.94902	1.35034e-06	0.000408689	Vitvi07g02181	-6.87931	2.52433e-39	1.51391e-36	Vitvi04g00081	2.90343	5.05183e-32	3.0388e-29
Vitvi08g01308	-2.03909	2.90913e-08	1.2572e-05	Vitvi06g01205	-6.00721	1.58752e-06	0.000466621	Vitvi03g00049	2.29607	2.56827e-39	1.51391e-36	Vitvi08g02412	4.25044	1.08143e-31	6.3538e-29
Vitvi02g01273	-3.251	3.17436e-08	1.32005e-05	Vitvi10g01618	-4.11118	2.43929e-06	0.00065724	Vitvi18g00768	1.57167	3.58384e-39	2.06454e-36	Vitvi10g00751	-8.428	5.13252e-31	2.947e-28
Vitvi07g01921	1.03751	4.27242e-08	1.68152e-05	Vitvi18g00233	-2.98409	4.1245e-06	0.00105961	Vitvi07g02255	-6.77177	4.07336e-39	2.29439e-36	Vitvi13g01173	-1.42013	2.14432e-30	1.20387e-27
Vitvi16g01310	1.28759	4.27246e-08	1.68152e-05	Vitvi14g00564	-6.46954	5.4435e-06	0.00135133	Vitvi02g01788	7.30083	2.12132e-38	1.14403e-35	Vitvi00g02173	5.31033	3.22581e-30	1.77167e-27
Vitvi12g01115	1.11744	4.51964e-08	1.74759e-05	Vitvi17g00438	-1.67878	6.96572e-06	0.00165485	Vitvi05g00621	2.30748	2.41539e-38	1.27548e-35	Vitvi14g02994	-7.8208	6.28794e-30	3.37997e-27
Vitvi18g02940	-2.91832	5.23169e-08	1.98804e-05	Vitvi18g00108	4.02117	7.10579e-06	0.00167016	Vitvi05g00837	-5.95557	3.12932e-38	1.61875e-35	Vitvi00g00792	1.2118	1.40211e-29	7.37976e-27
Vitvi14g01568	1.17579	7.75499e-08	2.80197e-05	Vitvi02g01412	-1.96915	9.09423e-06	0.00209715	Vitvi14g00318	2.27966	5.54906e-38	2.81304e-35	Vitvi09g01628	1.99581	1.49538e-29	7.71006e-27
Vitvi12g01416	1.16625	8.09216e-08	2.87663e-05	Vitvi19g02189	-2.81519	1.09244e-05	0.00241881	Vitvi10g02216	3.63974	6.89159e-38	3.42512e-35	Vitvi05g01266	6.39501	2.08657e-29	1.0543e-26
Vitvi19g01865	-3.45914	8.23827e-08	2.88209e-05	Vitvi07g02555	-1.52385	1.09478e-05	0.00241881	Vitvi04g02017	3.65888	8.08989e-38	3.94336e-35	Vitvi09g00275	4.9622	2.52112e-29	1.24889e-26
Vitvi03g00532	-1.35341	8.86999e-08	3.0546e-05	Vitvi18g00602	1.14385	1.11441e-05	0.0024378	Vitvi14g02501	-6.71959	3.32559e-37	1.59045e-34	Vitvi12g00462	6.39535	2.64192e-29	1.28357e-26
Vitvi10g01617	-5.28542	9.04104e-08	3.06561e-05	Vitvi13g00766	-1.09021	1.24586e-05	0.00269862	Vitvi02g00529	4.63871	3.54972e-37	1.6359e-34	Vitvi12g00645	-10.055	4.01374e-29	1.91327e-26
Vitvi08g01247	-3.39633	9.39274e-08	3.13661e-05	Vitvi10g00063	-1.35302	1.30984e-05	0.00280968	Vitvi01g01958	6.97713	3.507e-37	1.6359e-34	Vitvi07g02181	-8.51369	5.49811e-29	2.5723e-26
Vitvi19g00378	-1.10397	9.90427e-08	3.21015e-05	Vitvi17g01564	2.47488	1.59538e-05	0.00320439	Vitvi17g01368	2.35117	5.45656e-37	2.46978e-34	Vitvi13g01538	-8.31163	6.52973e-29	2.9994e-26
Vitvi11g01371	1.36698	9.84739e-08	3.21015e-05	Vitvi14g01824	-1.30828	1.72444e-05	0.0034324	Vitvi01g00617	2.32998	6.58244e-37	2.92711e-34	Vitvi10g00877	-8.4296	7.93944e-29	3.58182e-26
Vitvi02g01406	-1.66409	1.08859e-07	3.47718e-05	Vitvi16g01471	-4.60546	1.9548e-05	0.00379437	Vitvi05g01477	-6.7393	9.03458e-37	3.94827e-34	Vitvi13g01052	1.09194	1.42363e-28	6.30994e-26
Vitvi07g00918	-3.79496	1.13587e-07	3.57637e-05	Vitvi09g00776	-4.38603	1.95781e-05	0.00379437	Vitvi11g00626	-6.75372	1.0547e-36	4.5311e-34	Vitvi10g00342	-4.75402	1.95753e-28	8.52675e-26
Vitvi14g00103	2.12439	1.30315e-07	3.9891e-05	Vitvi18g02763	-1.02944	2.21813e-05	0.00415317	Vitvi01g00509	2.69795	1.07563e-36	4.54399e-34	Vitvi03g01557	-9.15121	2.43464e-28	1.04252e-25
Vitvi11g00089	1.59898	1.34025e-07	4.04646e-05	Vitvi18g02139	-2.11503	2.34441e-05	0.00435272	Vitvi09g00355	3.09001	2.29822e-36	9.54968e-34	Vitvi06g01539	-3.49963	6.95562e-28	2.92878e-25
Vitvi19g02145	-2.85448	1.65496e-07	4.92911e-05	Vitvi05g00475	-1.42501	2.6717e-05	0.00483841	Vitvi03g01159	-5.41372	2.44785e-36	1.00074e-33	Vitvi13g00646	2.2912	7.57788e-28	3.13849e-25
Vitvi10g02333	-3.28118	1.73649e-07	5.10297e-05	Vitvi11g00356	-2.30378	2.8632e-05	0.00502061	Vitvi13g00974	3.629	5.6744e-36	2.283e-33	Vitvi14g00541	-7.93025	9.84795e-28	4.01288e-25
Vitvi16g00253	1.15459	1.93141e-07	5.52834e-05	Vitvi14g00483	1.12534	2.84116e-05	0.00502061	Vitvi13g02416	3.24563	8.32063e-36	3.29536e-33	Vitvi10g00835	2.23196	1.25387e-27	5.02821e-25
Vitvi02g00117	-1.22885	2.08245e-07	5.88425e-05	Vitvi13g01771	-5.36574	3.05169e-05	0.00530898	Vitvi01g00344	4.20987	1.69527e-35	6.61076e-33	Vitvi12g00574	-6.15343	1.64529e-27	6.49479e-25
Vitvi02g00096	-1.91172	2.14093e-07	5.97294e-05	Vitvi08g01337	-1.56211	3.15901e-05	0.00545274	Vitvi11g01300	2.3764	2.09398e-35	8.04184e-33	Vitvi04g02017	3.73182	4.44313e-27	1.72694e-24
Vitvi02g00140	-3.33657	2.76656e-07	7.62188e-05	Vitvi12g00251	-1.18784	3.33569e-05	0.00571308	Vitvi07g00114	3.75335	4.96906e-35	1.87986e-32	Vitvi14g02479	-7.68811	5.80798e-27	2.22322e-24
Vitvi01g00850	-1.71499	3.36709e-07	9.16181e-05	Vitvi04g00845	1.00389	3.39022e-05	0.00576181	Vitvi05g00434	3.55192	5.26943e-35	1.96418e-32	Vitvi07g00251	-2.99874	7.97895e-27	3.00866e-24
Vitvi19g02152	-2.48304	3.78584e-07	0.000101756	Vitvi05g01893	-1.87109	3.5936e-05	0.00601492	Vitvi16g01418	1.70871	5.96014e-35	2.18944e-32	Vitvi11g00297	-8.33096	1.43393e-26	5.32746e-24
Vitvi15g01576	-1.03676	4.04234e-07	0.000107341	Vitvi16g01046	-4.43726	3.67467e-05	0.00608703	Vitvi05g00803	-5.68264	8.16998e-35	2.95835e-32	Vitvi18g02399	-6.75596	1.62358e-26	5.94465e-24
Vitvi06g00591	1.52292	4.38839e-07	0.000115143	Vitvi06g00007	-5.85075	4.11863e-05	0.00669095	Vitvi03g00284	-6.52779	1.01679e-34	3.62993e-32	Vitvi05g00256	3.15422	2.49917e-26	9.01985e-24
Vitvi08g00986	-1.22936	4.46257e-07	0.000115712	Vitvi10g00224	-2.7219	4.38906e-05	0.00702694	Vitvi02g00719	3.68986	1.45955e-34	5.13821e-32	Vitvi05g00837	-6.40369	3.84007e-26	1.36642e-23
Vitvi10g01618	-4.5864	4.96239e-07	0.000127176	Vitvi16g00717	-1.69874	4.96098e-05	0.00786335	Vitvi12g02022	2.33746	1.60734e-34	5.58099e-32	Vitvi01g01958	5.92346	4.69774e-26	1.64838e-23
Vitvi17g00078	1.3611	5.02203e-07	0.000127225	Vitvi14g01868	-2.08205	5.04196e-05	0.00790051	Vitvi12g00462	6.86242	2.00371e-34	6.86326e-32	Vitvi11g00251	4.60519	5.07761e-26	1.75727e-23
Vitvi12g02303	-4.55221	5.1472e-07	0.000128914	Vitvi10g01391	-9.25737	5.93265e-05	0.00916616	Vitvi10g00286	-4.79414	2.8804e-34	9.73462e-32	Vitvi18g01226	2.42807	2.43379e-25	8.30908e-23
Vitvi17g00814	-1.54452	5.68271e-07	0.000140727	Vitvi15g01203	-6.86538	6.52085e-05	0.00978029	Vitvi17g01221	2.97495	8.9637e-34	2.98951e-31	Vitvi07g01856	-8.8914	2.7769e-25	9.35408e-23
Vitvi19g00470	-2.00068	7.44156e-07	0.000180233	Vitvi05g02251	-1.43565	6.58074e-05	0.00978029	Vitvi18g02625	4.24088	9.38147e-34	3.08821e-31	Vitvi14g02013	3.81116	3.0632e-25	1.01827e-22
Vitvi15g01093	-3.81027	7.66726e-07	0.000183681	Vitvi04g01802	-1.29448	6.56578e-05	0.00978029	Vitvi11g00297	-6.48623	2.08658e-33	6.7806e-31	Vitvi05g01345	-4.1976	3.77094e-25	1.23726e-22
Vitvi18g02519	1.34479	7.87118e-07	0.000186538	Vitvi08g00986	-1.0744	6.59574e-05	0.00978029	Vitvi14g01296	2.62227	2.25089e-33	7.22193e-31	Vitvi04g01269	-9.45736	6.33566e-25	2.02613e-22
Vitvi07g02443	1.81531	8.25286e-07	0.000193503	Vitvi07g01874	-2.1939	7.26489e-05	0.0106298	Vitvi06g01644	1.07326	6.5072e-33	2.06173e-30	Vitvi18g02448	-6.71858	8.68631e-25	2.74314e-22
Vitvi09g00578	-3.10652	9.3893e-07	0.000217832	Vitvi04g01589	-1.02982	7.48914e-05	0.0108859	Vitvi10g00459	4.32125	1.59058e-32	4.97733e-30	Vitvi14g01296	2.28496	9.08737e-25	2.83436e-22
Vitvi12g00471	-3.95009	1.11546e-06	0.000250865	Vitvi16g01461	-6.08574	8.67445e-05	0.0123647	Vitvi12g00086	4.63553	1.67472e-32	5.17671e-30	Vitvi13g00048	1.23839	1.29244e-24	3.98196e-22
Vitvi07g00516	-2.62356	1.26129e-06	0.000280796	Vitvi10g01790	-2.11614	9.25921e-05	0.0129477	Vitvi11g01499	2.71652	2.88014e-32	8.79554e-30	Vitvi12g00401	-1.84899	1.56372e-24	4.75974e-22
Vitvi07g02532	-7.28007	1.64416e-06	0.000345118	Vitvi16g01502	-5.24939	0.000101042	0.0137804	Vitvi14g02994	-6.32056	3.52562e-32	1.06385e-29	Vitvi09g00720	1.63934	2.1566e-24	6.48623e-22
Vitvi04g00312	2.08597	1.62081e-06	0.000345118	Vitvi12g02508	-2.08441	0.000102548	0.0139	Vitvi08g01036	2.85193	4.61971e-32	1.3776e-29	Vitvi14g00119	-1.59266	2.87825e-24	8.55485e-22
Vitvi14g00737	-3.7368	1.72143e-06	0.000357927	Vitvi08g02143	-1.89858	0.000103261	0.0139113	Vitvi14g01683	2.45103	4.91588e-32	1.44887e-29	Vitvi09g00359	-8.20249	3.14638e-24	9.24305e-22
Vitvi01g00275	-2.10157	1.97638e-06	0.000402332	Vitvi04g01794	-4.87408	0.000111595	0.014764	Vitvi02g01784	7.28802	6.28553e-32	1.83126e-29	Vitvi19g01479	1.05983	3.999e-24	1.16127e-21
Vitvi01g00246	-3.3731	2.09481e-06	0.000412228	Vitvi06g01763	-2.83865	0.000114087	0.0150039	Vitvi15g00916	3.26696	6.52868e-32	1.88048e-29	Vitvi14g01318	-5.33317	5.82611e-24	1.67262e-21
Vitvi14g01641	1.87682	2.08781e-06	0.000412228	Vitvi18g00843	-1.01981	0.000129401	0.0168176	Vitvi10g00751	-6.84341	6.87341e-32	1.95753e-29	Vitvi11g00708	5.20379	9.74565e-24	2.76645e-21
Vitvi02g01412	-2.74806	2.36229e-06	0.000452738	Vitvi16g01467	-6.16873	0.00013132	0.0168685	Vitvi12g02470	3.02731	9.40429e-32	2.64856e-29	Vitvi11g01389	2.75735	9.92519e-24	2.78611e-21
Vitvi19g00377	-1.78748	2.54583e-06	0.000483708	Vitvi00g01397	-1.04762	0.000139454	0.0177075	Vitvi03g01396	3.22041	1.3492e-31	3.75803e-29	Vitvi04g00439	-8.39109	1.25233e-23	3.439e-21
Vitvi14g01645	1.93106	2.59953e-06	0.000489689	Vitvi07g02070	-4.36302	0.000158805	0.0198228	Vitvi08g01812	1.24668	3.29634e-31	9.08178e-29	Vitvi06g01293	-6.95993	1.24893e-23	3.439e-21
Vitvi14g02013	1.66484	2.83955e-06	0.000525913	Vitvi16g01501	-2.6459	0.00016021	0.0198858	Vitvi19g00697	3.41977	3.36711e-31	9.17701e-29	Vitvi03g00119	5.32274	1.51653e-23	4.11975e-21
Vitvi14g01647	1.66925	3.00578e-06	0.000543012	Vitvi18g03161	-2.57666	0.000174609	0.0214323	Vitvi08g01231	2.99882	4.37769e-31	1.18044e-28	Vitvi01g00299	2.39999	1.5435e-23	4.14841e-21
Vitvi07g00298	-3.33598	3.10112e-06	0.000551199	Vitvi01g00525	-1.8313	0.000176285	0.0215184	Vitvi18g02399	-5.12684	4.98033e-31	1.32881e-28	Vitvi03g01159	-7.29304	2.74604e-23	7.30272e-21
Vitvi12g00762	-3.14084	3.13972e-06	0.000553596	Vitvi16g01460	-5.32048	0.000184523	0.0222779	Vitvi03g00651	2.45189	5.20139e-31	1.37333e-28	Vitvi17g00343	4.94568	3.24461e-23	8.53874e-21
Vitvi12g02064	-2.87651	3.51116e-06	0.000614175	Vitvi16g01458	-5.41938	0.000191574	0.0228791	Vitvi01g00793	2.77959	7.99004e-31	2.08787e-28	Vitvi18g00899	-2.21824	4.12116e-23	1.07226e-20
Vitvi18g01231	1.4005	3.59405e-06	0.000623723	Vitvi19g02022	-2.13849	0.000198707	0.0236034	Vitvi10g00485	3.55727	8.91757e-31	2.30647e-28	Vitvi19g00255	6.33851	4.15933e-23	1.07226e-20
Vitvi19g02022	-2.75109	3.92243e-06	0.000675393	Vitvi09g00462	-1.91645	0.000201103	0.0237602	Vitvi01g00302	3.85536	1.17456e-30	3.00723e-28	Vitvi08g01180	1.82971	1.22258e-22	3.11992e-20
Vitvi19g00318	-2.64496	3.98739e-06	0.000681257	Vitvi10g00399	-2.23811	0.000245103	0.0280683	Vitvi11g00319	-4.88649	1.80984e-30	4.5874e-28	Vitvi04g01500	1.86504	1.52195e-22	3.84505e-20
Vitvi11g00518	1.11069	4.0827e-06	0.000692175	Vitvi05g00524	-1.51342	0.000245188	0.0280683	Vitvi13g01537	2.69643	1.88086e-30	4.72022e-28	Vitvi04g02200	-7.7167	1.5486e-22	3.87365e-20
Vitvi15g01087	1.84396	4.21403e-06	0.000708987	Vitvi19g00041	1.37633	0.000250059	0.0284784	Vitvi04g00439	-7.28613	1.93421e-30	4.80651e-28	Vitvi14g00841	1.47165	1.63468e-22	4.04889e-20
Vitvi01g00503	-1.73962	4.38315e-06	0.000726351	Vitvi17g01121	-1.22541	0.000253708	0.0287458	Vitvi04g02200	-6.50736	2.71069e-30	6.67068e-28	Vitvi14g00947	-6.49577	2.28253e-22	5.59863e-20
Vitvi02g00653	-2.67432	4.72568e-06	0.000768942	Vitvi16g01472	-5.91823	0.000273844	0.0301306	Vitvi13g00784	3.33662	3.21325e-30	7.83137e-28	Vitvi01g00302	3.08335	2.74552e-22	6.6695e-20
Vitvi07g00013	-2.59348	4.73276e-06	0.000768942	Vitvi10g01798	-1.40922	0.000280265	0.0306543	Vitvi17g00622	2.71146	3.27955e-30	7.91684e-28	Vitvi11g00929	-5.81009	2.87407e-22	6.9153e-20
Vitvi10g01361	-1.75338	4.74484e-06	0.000768942	Vitvi03g00783	-1.45227	0.000296907	0.031844	Vitvi01g00933	-6.9468	4.08463e-30	9.76727e-28	Vitvi08g01611	-2.77778	3.25392e-22	7.75539e-20
Vitvi04g01248	-4.60651	4.83785e-06	0.000778294	Vitvi01g01537	-1.58581	0.000301107	0.0319839	Vitvi14g00947	-6.54115	7.20997e-30	1.70795e-27	Vitvi10g02347	1.46253	3.37438e-22	7.96733e-20
Vitvi06g01881	-2.94182	4.90448e-06	0.00078019	Vitvi04g01471	1.13673	0.000306831	0.0322815	Vitvi14g00423	-5.60398	7.5667e-30	1.77586e-27	Vitvi09g00285	3.69625	3.90891e-22	9.14396e-20
Vitvi04g01887	-2.20276	4.92044e-06	0.00078019	Vitvi02g01403	-1.27862	0.000331234	0.0345203	Vitvi10g00415	1.86344	8.54927e-30	1.98168e-27	Vitvi14g01529	3.39497	4.08668e-22	9.47211e-20
Vitvi14g01800	-2.51702	4.98554e-06	0.000784867	Vitvi02g01415	-1.61045	0.000334304	0.0345337	Vitvi09g01164	3.19726	8.60004e-30	1.98168e-27	Vitvi07g02228	-8.2971	5.09138e-22	1.16935e-19
Vitvi09g00477	-1.15989	5.12483e-06	0.000801073	Vitvi12g01597	-2.58395	0.000340997	0.0348796	Vitvi13g02427	3.71551	9.01638e-30	2.0589e-27	Vitvi13g01900	2.38205	6.98858e-22	1.59063e-19
Vitvi19g01770	-3.56506	5.28423e-06	0.000820172	Vitvi16g00988	-5.51798	0.000368378	0.0362644	Vitvi05g00047	-6.40154	9.98433e-30	2.25958e-27	Vitvi13g00784	3.28634	7.6551e-22	1.72677e-19
Vitvi19g00070	-1.33307	5.35729e-06	0.000825697	Vitvi18g02142	-4.56434	0.00036777	0.0362644	Vitvi14g01529	3.77511	1.02889e-29	2.30789e-27	Vitvi14g01900	-7.10227	1.03383e-21	2.31139e-19
Vitvi08g01761	-4.45792	5.73906e-06	0.000878395	Vitvi16g01479	-3.27482	0.000369308	0.0362644	Vitvi17g00791	-6.6572	1.27808e-29	2.84171e-27	Vitvi02g01788	6.67349	1.25048e-21	2.77125e-19
Vitvi19g01345	-5.24655	5.82108e-06	0.000884803	Vitvi18g00164	-1.60854	0.000364729	0.0362644	Vitvi12g00645	-6.8577	1.44689e-29	3.18908e-27	Vitvi17g00116	3.41857	1.43612e-21	3.15498e-19
Vitvi05g00753	-4.43903	6.23216e-06	0.0009408	Vitvi09g00470	-1.82709	0.000377907	0.0369445	Vitvi03g00427	-7.21756	1.562e-29	3.4131e-27	Vitvi01g01165	3.60433	1.78073e-21	3.8783e-19
Vitvi03g00295	-1.89526	6.59794e-06	0.000982558	Vitvi16g00055	-4.66624	0.000386504	0.0376186	Vitvi14g01973	2.09207	1.7023e-29	3.68787e-27	Vitvi17g01370	2.29297	1.84172e-21	3.96333e-19
Vitvi10g00852	-4.39529	6.77471e-06	0.00100211	Vitvi05g01754	2.42133	0.000430757	0.0404985	Vitvi09g00359	-6.72889	1.74651e-29	3.7516e-27	Vitvi13g02534	4.23207	1.85114e-21	3.96333e-19
Vitvi04g00143	-3.41374	7.08149e-06	0.00104051	Vitvi16g01466	-5.02514	0.000497334	0.0457837	Vitvi12g02444	2.84056	2.11905e-29	4.51357e-27	Vitvi10g00485	3.62545	2.00691e-21	4.26071e-19
Vitvi09g00478	-1.27305	7.31832e-06	0.00106818	Vitvi18g02072	1.21869	0.000518222	0.0471177	Vitvi18g01226	2.47582	3.42793e-29	7.24065e-27	Vitvi17g00021	-6.5629	2.3394e-21	4.92522e-19
Vitvi11g01678	-2.98991	7.45879e-06	0.00108153	Vitvi16g01468	-4.73295	0.000544742	0.0489249	Vitvi14g01773	1.84232	3.71653e-29	7.78537e-27	Vitvi05g00434	3.59815	2.68588e-21	5.60793e-19
Vitvi18g02230	-2.21888	7.58045e-06	0.00108489	Vitvi08g00171	-2.9724	0.000556011	0.0495796	Vitvi09g01380	2.67981	4.40178e-29	9.14525e-27	Vitvi08g01116	-7.37419	3.38844e-21	6.97495e-19
Vitvi03g00860	2.70288	7.75797e-06	0.00110313	Vitvi10g01023	-2.63233	0.000565478	0.0499747	Vitvi17g00778	3.27749	5.98304e-29	1.23294e-26	Vitvi15g01548	-8.17231	3.86111e-21	7.8667e-19
Vitvi04g01708	-3.53329	7.86433e-06	0.00111109					Vitvi11g00582	2.95773	7.32433e-29	1.49718e-26	Vitvi03g00345	-10.2335	4.98094e-21	1.00671e-18
Vitvi05g01856	-3.16646	8.51102e-06	0.00118506					Vitvi18g02753	2.45269	7.69446e-29	1.56025e-26	Vitvi12g01626	-9.988	6.84645e-21	1.36196e-18
Vitvi08g00820	2.29495	8.91507e-06	0.00122805					Vitvi05g00613	1.49812	8.27029e-29	1.66371e-26	Vitvi07g01363	-7.502	8.1456e-21	1.60774e-18
Vitvi05g01893	-1.92173	9.10771e-06	0.00124679					Vitvi18g00509	-6.11375	8.4361e-29	1.6837e-26	Vitvi11g00319	-5.1361	1.57268e-20	3.08001e-18
Vitvi08g01800	-3.9791	9.5024e-06	0.00128554					Vitvi01g01350	1.6996	1.31915e-28	2.61222e-26	Vitvi10g00580	-8.25036	1.60681e-20	3.12265e-18
Vitvi12g00149	1.53965	9.50738e-06	0.00128554					Vitvi14g02006	-4.55716	1.46513e-28	2.87881e-26	Vitvi16g01342	2.70932	1.62141e-20	3.12696e-18
Vitvi05g00434	1.55212	9.64831e-06	0.00129664					Vitvi14g02018	1.21952	1.55755e-28	3.03685e-26	Vitvi07g00193	-12.3636	1.65637e-20	3.1702e-18
Vitvi07g01653	-3.23938	1.01266e-05	0.00135267					Vitvi17g00557	1.47496	1.77022e-28	3.42517e-26	Vitvi06g00312	1.56855	1.73335e-20	3.29259e-18
Vitvi05g00134	-3.78344	1.04963e-05	0.00136082					Vitvi04g00480	2.67034	1.80374e-28	3.46359e-26	Vitvi11g00599	2.27326	1.92288e-20	3.62535e-18
Vitvi16g01923	-2.13446	1.04605e-05	0.00136082					Vitvi07g01523	2.3372	2.00651e-28	3.82399e-26	Vitvi06g01986	-14.0583	1.94635e-20	3.64241e-18
Vitvi01g00188	-1.30867	1.038e-05	0.00136082					Vitvi06g00279	3.65601	2.44875e-28	4.63197e-26	Vitvi11g00677	2.4368	2.20537e-20	4.09681e-18
Vitvi11g00053	-1.77678	1.06031e-05	0.00136662					Vitvi11g00929	-5.1906	2.77248e-28	5.18322e-26	Vitvi17g00065	-8.78121	2.69064e-20	4.92583e-18
Vitvi01g00844	-4.90936	1.11509e-05	0.00140578					Vitvi18g00924	1.56799	2.78107e-28	5.18322e-26	Vitvi16g01018	2.22054	2.674e-20	4.92583e-18
Vitvi17g00719	-3.78121	1.1162e-05	0.00140578					Vitvi08g01587	-6.02018	3.86309e-28	7.14727e-26	Vitvi12g02444	2.3524	3.53431e-20	6.42381e-18
Vitvi07g02110	1.67847	1.10483e-05	0.00140578					Vitvi01g00792	2.11317	3.95177e-28	7.25838e-26	Vitvi13g02339	1.58652	3.72169e-20	6.71605e-18
Vitvi01g01714	1.00042	1.13905e-05	0.00141834					Vitvi10g00607	2.20875	4.11208e-28	7.49848e-26	Vitvi17g01426	2.83104	4.33434e-20	7.76615e-18
Vitvi13g01771	-6.61395	1.18584e-05	0.0014446					Vitvi13g01538	-6.05568	4.8986e-28	8.86891e-26	Vitvi05g01348	2.13798	6.50062e-20	1.15656e-17
Vitvi18g00090	-1.45514	1.18636e-05	0.0014446					Vitvi09g01127	6.29194	5.61058e-28	1.00859e-25	Vitvi15g00399	-8.76437	7.65917e-20	1.35316e-17
Vitvi11g01450	1.07592	1.17816e-05	0.0014446					Vitvi11g01422	1.92707	5.73465e-28	1.02363e-25	Vitvi02g00314	1.08435	9.17762e-20	1.61016e-17
Vitvi13g00139	1.13315	1.17251e-05	0.0014446					Vitvi09g02014	3.58998	6.98726e-28	1.2385e-25	Vitvi04g00871	1.80069	1.59074e-19	2.77161e-17
Vitvi01g01538	1.53439	1.20911e-05	0.00146421					Vitvi18g00115	2.16987	1.86652e-27	3.28546e-25	Vitvi03g01169	3.08939	1.72524e-19	2.98537e-17
Vitvi06g00397	-2.16492	1.3502e-05	0.00159345					Vitvi06g00999	3.27525	2.32323e-27	4.06116e-25	Vitvi01g01935	-2.0451	1.91301e-19	3.28777e-17
Vitvi17g00343	2.10979	1.35198e-05	0.00159345					Vitvi02g00393	-3.91576	2.38452e-27	4.13975e-25	Vitvi12g00096	3.41016	2.08679e-19	3.5622e-17
Vitvi12g00560	-4.32931	1.37319e-05	0.00160984					Vitvi01g02109	-6.52208	2.47469e-27	4.26707e-25	Vitvi01g01038	3.59385	2.20304e-19	3.73541e-17
Vitvi14g02997	1.27198	1.39806e-05	0.00163033					Vitvi18g00291	7.47307	2.9534e-27	5.05809e-25	Vitvi06g01207	-9.16343	2.28663e-19	3.85129e-17
Vitvi17g00747	-2.1385	1.46167e-05	0.00168721					Vitvi12g02331	1.61243	3.08026e-27	5.23995e-25	Vitvi15g01628	-4.935	2.4829e-19	4.15418e-17
Vitvi10g00597	-1.87367	1.46215e-05	0.00168721					Vitvi03g00712	3.76717	3.8173e-27	6.45047e-25	Vitvi19g02077	-6.43905	2.91555e-19	4.84595e-17
Vitvi08g01701	-1.12844	1.52019e-05	0.00173601					Vitvi12g01626	-7.34042	4.11767e-27	6.91196e-25	Vitvi04g00167	1.05682	3.57447e-19	5.90231e-17
Vitvi01g02215	-3.19084	1.53204e-05	0.00174052					Vitvi07g02217	-6.42205	4.26716e-27	7.11577e-25	Vitvi03g01371	6.46317	4.84878e-19	7.95453e-17
Vitvi06g00726	-3.92003	1.57768e-05	0.00178318					Vitvi08g01300	-3.68035	4.78043e-27	7.91959e-25	Vitvi08g01361	1.69258	4.91167e-19	8.0057e-17
Vitvi09g00285	2.21483	1.6073e-05	0.0018074					Vitvi02g00112	2.95823	5.60105e-27	9.21883e-25	Vitvi05g00740	-8.35982	5.01873e-19	8.12777e-17
Vitvi10g01015	-2.57639	1.63737e-05	0.00181345					Vitvi08g02381	-5.7768	7.94172e-27	1.2987e-24	Vitvi07g00061	3.00176	5.24694e-19	8.44323e-17
Vitvi09g00776	-3.78042	1.65629e-05	0.00181615					Vitvi18g00809	2.03425	1.12357e-26	1.82558e-24	Vitvi05g02090	3.15599	7.17805e-19	1.14776e-16
Vitvi06g00405	2.01538	1.65053e-05	0.00181615					Vitvi02g00089	2.40482	1.22367e-26	1.97557e-24	Vitvi05g02082	3.82589	7.4097e-19	1.17735e-16
Vitvi03g00428	-3.80012	1.70655e-05	0.00185283					Vitvi06g01091	2.06395	1.2791e-26	2.05031e-24	Vitvi11g00931	-8.58245	7.90352e-19	1.24022e-16
Vitvi17g00666	-1.97242	1.70438e-05	0.00185283					Vitvi09g00596	2.9014	1.28615e-26	2.05031e-24	Vitvi05g00284	1.19513	7.88974e-19	1.24022e-16
Vitvi01g00546	-3.82785	1.73892e-05	0.00187872					Vitvi14g01900	-6.82638	1.70602e-26	2.70266e-24	Vitvi12g02064	-6.41019	8.40648e-19	1.311e-16
Vitvi06g00378	2.53199	1.78313e-05	0.00191708					Vitvi05g00457	2.58352	1.95596e-26	3.07936e-24	Vitvi11g00012	1.81468	8.77179e-19	1.35957e-16
Vitvi15g01148	-3.76458	1.83553e-05	0.00196383					Vitvi07g02239	3.21063	2.33711e-26	3.65671e-24	Vitvi07g02244	-2.86042	8.85004e-19	1.36334e-16
Vitvi18g00790	-1.22737	1.90526e-05	0.00200918					Vitvi03g01557	-6.00313	2.46434e-26	3.83212e-24	Vitvi04g00845	2.6553	9.06032e-19	1.38727e-16
Vitvi09g00038	1.44863	2.05286e-05	0.00215452					Vitvi19g02080	-1.22622	2.54523e-26	3.93378e-24	Vitvi08g01380	1.94114	1.04123e-18	1.58468e-16
Vitvi13g00694	-2.57455	2.09153e-05	0.0021744					Vitvi14g01727	-1.73626	2.71828e-26	4.17578e-24	Vitvi12g00469	-5.29581	1.2238e-18	1.85138e-16
Vitvi10g00702	-2.0108	2.26382e-05	0.00233153					Vitvi11g00574	2.91537	2.78493e-26	4.25238e-24	Vitvi03g00049	2.22638	1.25345e-18	1.88494e-16
Vitvi12g00624	-3.02524	2.33244e-05	0.00239102					Vitvi04g01339	1.6841	4.36094e-26	6.61896e-24	Vitvi04g01564	2.88817	2.23645e-18	3.3433e-16
Vitvi02g00160	1.17202	2.3778e-05	0.00242623					Vitvi11g00931	-7.3006	5.39216e-26	8.13542e-24	Vitvi19g02000	-3.61311	2.4716e-18	3.67309e-16
Vitvi06g01357	1.79082	2.441e-05	0.00247925					Vitvi07g00115	1.33765	5.5394e-26	8.30811e-24	Vitvi09g00108	-2.83466	2.6006e-18	3.84219e-16
Vitvi09g00452	-4.20605	2.69708e-05	0.00267765					Vitvi16g01197	-1.51194	5.84226e-26	8.7108e-24	Vitvi08g01231	2.49815	2.92095e-18	4.26561e-16
Vitvi03g01755	1.39508	2.74437e-05	0.00271237					Vitvi18g00879	6.0712	5.91957e-26	8.77446e-24	Vitvi18g02021	2.71672	2.91814e-18	4.26561e-16
Vitvi07g01929	-2.95792	2.84198e-05	0.00279631					Vitvi08g01361	2.16321	5.9966e-26	8.80201e-24	Vitvi18g00563	1.71567	3.01134e-18	4.36678e-16
Vitvi01g00928	-1.73253	3.06647e-05	0.00299049					Vitvi19g00090	4.31448	6.00761e-26	8.80201e-24	Vitvi07g02074	2.07522	3.0248e-18	4.36678e-16
Vitvi06g00737	-4.34913	3.10027e-05	0.00301013					Vitvi07g00193	-6.90815	7.38202e-26	1.07536e-23	Vitvi11g01499	2.36058	3.16409e-18	4.5419e-16
Vitvi01g01840	-2.35449	3.14626e-05	0.00304138					Vitvi12g01655	4.3421	8.52708e-26	1.23506e-23	Vitvi16g00957	3.15295	3.62041e-18	5.16757e-16
Vitvi03g01517	2.63002	3.2231e-05	0.00307618					Vitvi11g00015	-6.51532	9.29542e-26	1.3387e-23	Vitvi12g02473	-11.9057	3.86912e-18	5.48475e-16
Vitvi08g01001	1.48315	3.24134e-05	0.00307928					Vitvi03g01237	1.23528	1.13834e-25	1.63014e-23	Vitvi12g00298	5.31302	3.88604e-18	5.48475e-16
Vitvi16g01018	1.17439	3.30357e-05	0.00311157					Vitvi01g00299	3.61668	1.5043e-25	2.14211e-23	Vitvi10g01739	3.44654	4.25358e-18	5.97014e-16
Vitvi09g00279	-2.50063	3.4551e-05	0.00321309					Vitvi14g02511	2.37259	1.6309e-25	2.30941e-23	Vitvi19g00164	2.44346	6.21531e-18	8.67533e-16
Vitvi15g00972	-3.53974	3.51727e-05	0.00321662					Vitvi11g00613	2.30808	1.90332e-25	2.68019e-23	Vitvi02g01264	2.01852	6.88438e-18	9.55642e-16
Vitvi04g00257	-2.52793	3.51257e-05	0.00321662					Vitvi05g00387	4.09842	1.98303e-25	2.77701e-23	Vitvi18g01928	-9.18813	7.02534e-18	9.6988e-16
Vitvi03g00253	1.84667	3.63413e-05	0.00329614					Vitvi05g01742	1.09859	2.24386e-25	3.125e-23	Vitvi02g00726	2.09923	7.95933e-18	1.09285e-15
Vitvi06g01603	-2.58691	3.75021e-05	0.00338749					Vitvi17g01370	2.74439	3.5881e-25	4.96981e-23	Vitvi14g02927	1.40357	8.16234e-18	1.11467e-15
Vitvi11g00353	-4.50435	3.80047e-05	0.00340128					Vitvi14g00541	-5.7379	4.17387e-25	5.74974e-23	Vitvi04g00147	1.43678	1.00735e-17	1.36826e-15
Vitvi08g00037	-2.52842	3.82721e-05	0.00340128					Vitvi04g00081	2.97591	4.73489e-25	6.48732e-23	Vitvi18g02031	2.22787	1.24535e-17	1.68248e-15
Vitvi18g01223	1.17454	3.82227e-05	0.00340128					Vitvi14g00103	3.26532	4.83142e-25	6.58398e-23	Vitvi04g00173	2.83275	1.32917e-17	1.77673e-15
Vitvi08g01231	1.77455	3.85552e-05	0.00341268					Vitvi07g01164	2.03347	4.92492e-25	6.67551e-23	Vitvi13g01436	3.91031	1.32728e-17	1.77673e-15
Vitvi09g00559	-2.54223	3.9343e-05	0.00344095					Vitvi08g01406	1.18287	5.81081e-25	7.83439e-23	Vitvi14g02495	7.2689	1.3703e-17	1.82207e-15
Vitvi06g00639	1.43279	3.93026e-05	0.00344095					Vitvi18g00761	1.46533	7.9713e-25	1.06904e-22	Vitvi01g01311	-1.32858	1.95767e-17	2.58946e-15
Vitvi11g00195	2.05311	3.93321e-05	0.00344095					Vitvi01g02058	1.54977	8.27146e-25	1.10346e-22	Vitvi03g00651	1.54649	2.03644e-17	2.67962e-15
Vitvi08g01894	-1.43852	3.96118e-05	0.00345077					Vitvi14g01985	3.88289	8.79387e-25	1.16701e-22	Vitvi15g00915	-4.07977	2.12515e-17	2.78186e-15
Vitvi07g01828	-3.24542	4.07005e-05	0.00353165					Vitvi06g01207	-6.75619	1.13677e-24	1.50071e-22	Vitvi18g01055	-6.96198	2.19755e-17	2.8618e-15
Vitvi18g00507	-1.58288	4.13727e-05	0.0035759					Vitvi08g01217	2.3198	1.16735e-24	1.5331e-22	Vitvi08g01036	1.98556	2.2686e-17	2.93918e-15
Vitvi15g00786	-5.51779	4.15382e-05	0.00357618					Vitvi19g00164	2.58173	1.20359e-24	1.56448e-22	Vitvi03g00650	1.37279	2.83545e-17	3.63628e-15
Vitvi14g02479	-3.2924	4.1977e-05	0.00359989					Vitvi07g02443	2.58784	1.19964e-24	1.56448e-22	Vitvi19g01377	2.09222	3.37783e-17	4.30998e-15
Vitvi09g01351	1.0011	4.2808e-05	0.00365693					Vitvi03g00206	4.93059	1.26827e-24	1.64014e-22	Vitvi02g00702	4.62381	3.4814e-17	4.41981e-15
Vitvi06g01762	-2.75035	4.3843e-05	0.00373089					Vitvi07g00353	2.64997	1.28725e-24	1.65623e-22	Vitvi14g01750	-6.77231	3.53271e-17	4.46252e-15
Vitvi08g02355	-2.08874	4.4506e-05	0.00376441					Vitvi06g00473	1.41751	1.34062e-24	1.7162e-22	Vitvi05g00043	-10.3585	4.04054e-17	5.07862e-15
Vitvi05g00540	-2.08359	4.50102e-05	0.00377418					Vitvi04g00831	2.73899	1.50636e-24	1.91867e-22	Vitvi03g01237	1.13316	4.48198e-17	5.60558e-15
Vitvi11g01287	-1.89966	4.50368e-05	0.00377418					Vitvi13g01937	2.72753	2.3779e-24	3.01363e-22	Vitvi08g01168	1.49308	4.88311e-17	6.07719e-15
Vitvi03g01782	1.30029	4.52942e-05	0.00378138					Vitvi06g01821	2.81863	3.17223e-24	4.00033e-22	Vitvi12g02022	2.01955	5.00089e-17	6.19326e-15
Vitvi08g01445	-3.50441	4.55988e-05	0.00379244					Vitvi10g00400	4.18894	3.55307e-24	4.4584e-22	Vitvi10g02258	-10.2372	5.31474e-17	6.54983e-15
Vitvi18g03081	-3.23827	4.66554e-05	0.00386573					Vitvi18g00269	1.53972	3.64759e-24	4.55446e-22	Vitvi05g01285	1.54336	5.73524e-17	7.03375e-15
Vitvi04g00511	-1.36947	4.73312e-05	0.00390704					Vitvi18g01120	1.52241	3.79265e-24	4.71236e-22	Vitvi15g01217	3.63298	6.0416e-17	7.37368e-15
Vitvi08g01794	-2.63361	4.80251e-05	0.00394952					Vitvi11g00677	2.76772	4.62294e-24	5.71599e-22	Vitvi12g02448	2.34234	7.2369e-17	8.79005e-15
Vitvi10g00788	1.74047	5.05699e-05	0.004128					Vitvi12g00179	1.62404	4.83072e-24	5.9439e-22	Vitvi12g00086	4.05842	8.91724e-17	1.07792e-14
Vitvi12g00717	2.00115	5.04605e-05	0.004128					Vitvi13g02516	-5.40329	6.6494e-24	8.14215e-22	Vitvi02g01412	-11.0758	1.1248e-16	1.35319e-14
Vitvi18g01276	-1.4611	5.10364e-05	0.00414611					Vitvi03g00345	-6.63423	1.06461e-23	1.29733e-21	Vitvi11g00660	-8.9239	1.29817e-16	1.55436e-14
Vitvi04g01670	2.12478	5.1168e-05	0.00414611					Vitvi12g00298	5.7361	1.28814e-23	1.56223e-21	Vitvi03g00083	3.69255	1.39348e-16	1.65543e-14
Vitvi10g00286	-3.03396	5.29031e-05	0.0041949					Vitvi02g01334	-5.67715	1.55972e-23	1.88258e-21	Vitvi03g01149	3.69824	1.39569e-16	1.65543e-14
Vitvi14g02952	-2.53532	5.25217e-05	0.0041949					Vitvi12g02448	2.76155	1.6779e-23	2.01563e-21	Vitvi07g01607	2.36241	1.62863e-16	1.91375e-14
Vitvi10g00086	1.27774	5.3074e-05	0.0041949					Vitvi12g02469	4.21919	1.72723e-23	2.0651e-21	Vitvi04g00512	3.79107	1.62575e-16	1.91375e-14
Vitvi05g02122	1.5068	5.20395e-05	0.0041949					Vitvi15g01048	1.89014	2.29034e-23	2.7255e-21	Vitvi10g00694	4.83782	1.69226e-16	1.97931e-14
Vitvi18g00548	2.17067	5.26762e-05	0.0041949					Vitvi18g00815	3.02396	2.41719e-23	2.8497e-21	Vitvi06g01091	1.68359	1.74751e-16	2.03452e-14
Vitvi11g01182	-3.63873	5.42585e-05	0.00424693					Vitvi13g00122	6.55789	2.40804e-23	2.8497e-21	Vitvi06g00279	3.24558	1.81835e-16	2.10729e-14
Vitvi13g00784	1.31539	5.52934e-05	0.00429108					Vitvi14g01700	1.6122	2.44113e-23	2.8646e-21	Vitvi17g00540	1.81434	1.94286e-16	2.2413e-14
Vitvi13g00327	1.44256	5.69122e-05	0.00438862					Vitvi07g00428	-5.35549	2.47992e-23	2.89671e-21	Vitvi06g01644	1.18856	2.02244e-16	2.31198e-14
Vitvi02g00532	1.49261	5.69485e-05	0.00438862					Vitvi17g00065	-6.4439	2.60521e-23	3.0291e-21	Vitvi11g01300	1.97277	2.01698e-16	2.31198e-14
Vitvi09g00470	-1.84829	5.87293e-05	0.00449442					Vitvi02g01230	1.15371	2.76581e-23	3.20114e-21	Vitvi05g01858	3.36826	2.09099e-16	2.37958e-14
Vitvi10g00787	2.21465	5.86979e-05	0.00449442					Vitvi12g00096	2.87739	3.07579e-23	3.54373e-21	Vitvi05g00280	-7.43519	2.26978e-16	2.55998e-14
Vitvi14g00153	-3.28685	5.93399e-05	0.00452544					Vitvi07g00217	3.08417	4.68146e-23	5.36927e-21	Vitvi07g02217	-7.28703	2.48906e-16	2.79482e-14
Vitvi03g01484	-1.85988	6.00165e-05	0.00454558					Vitvi15g00247	1.16918	5.41347e-23	6.18086e-21	Vitvi18g00842	1.85837	2.53255e-16	2.83107e-14
Vitvi18g02542	-3.00301	6.17027e-05	0.0046256					Vitvi08g00911	3.18026	5.48067e-23	6.22953e-21	Vitvi09g00427	1.99737	3.1543e-16	3.51059e-14
Vitvi02g01486	1.22413	6.15124e-05	0.0046256					Vitvi05g00385	4.73059	5.67974e-23	6.42698e-21	Vitvi16g01876	1.00679	3.42342e-16	3.79339e-14
Vitvi10g00399	-2.71717	6.2444e-05	0.00466531					Vitvi04g01269	-6.65727	6.76086e-23	7.61634e-21	Vitvi07g01794	-2.16421	4.31376e-16	4.75907e-14
Vitvi08g01426	1.34667	6.27461e-05	0.00467204					Vitvi05g02082	4.23152	7.06403e-23	7.92266e-21	Vitvi06g00999	2.70328	4.79633e-16	5.26846e-14
Vitvi12g02044	-1.56163	6.29973e-05	0.00467495					Vitvi13g01764	3.61324	8.19174e-23	9.14696e-21	Vitvi12g01981	-1.23434	4.97229e-16	5.41466e-14
Vitvi11g01447	-4.16422	6.60839e-05	0.0048069					Vitvi07g02049	3.08103	8.41156e-23	9.35122e-21	Vitvi07g02049	2.71383	4.95924e-16	5.41466e-14
Vitvi09g01736	1.18597	6.58859e-05	0.0048069					Vitvi11g00720	4.20985	8.80076e-23	9.74117e-21	Vitvi15g01693	2.90814	5.51684e-16	5.98187e-14
Vitvi12g02509	-2.25159	6.96548e-05	0.00501492					Vitvi03g00375	1.74207	1.10336e-22	1.21595e-20	Vitvi12g01936	1.78709	5.70428e-16	6.15867e-14
Vitvi06g00021	-2.16803	7.08694e-05	0.0050713					Vitvi18g02750	-6.23178	1.26166e-22	1.37842e-20	Vitvi08g01857	1.61301	5.83318e-16	6.27104e-14
Vitvi03g01196	1.07417	7.29774e-05	0.00520525					Vitvi14g02479	-4.99668	1.31508e-22	1.43061e-20	Vitvi15g01024	1.52558	5.89383e-16	6.3094e-14
Vitvi05g00475	-1.28234	7.38678e-05	0.00525176					Vitvi10g00877	-6.49198	1.33202e-22	1.44285e-20	Vitvi11g01208	-1.74115	6.07214e-16	6.47285e-14
Vitvi13g00499	-3.48576	7.56041e-05	0.00535793					Vitvi13g01836	-1.42064	1.36139e-22	1.46839e-20	Vitvi11g00582	2.63445	6.76039e-16	7.17624e-14
Vitvi01g00456	-1.81796	7.68059e-05	0.00542565					Vitvi15g00878	1.66964	1.37834e-22	1.48038e-20	Vitvi14g01465	1.06341	7.42794e-16	7.85186e-14
Vitvi13g02429	-4.82773	7.95446e-05	0.00552476					Vitvi17g00343	4.36787	1.41001e-22	1.50799e-20	Vitvi02g01328	-3.1511	8.26153e-16	8.66055e-14
Vitvi06g01873	-3.72732	7.98755e-05	0.00552476					Vitvi18g01055	-6.02545	1.43869e-22	1.53221e-20	Vitvi02g01334	-8.89675	8.90401e-16	9.27129e-14
Vitvi16g01471	-3.53637	7.90205e-05	0.00552476					Vitvi02g00702	4.82284	1.88428e-22	1.99836e-20	Vitvi14g02497	5.10497	8.91753e-16	9.27129e-14
Vitvi17g01003	-1.89773	8.01296e-05	0.00552476					Vitvi05g00372	1.19237	2.05139e-22	2.16652e-20	Vitvi19g01791	-7.34771	9.08185e-16	9.40343e-14
Vitvi10g01812	1.4668	8.0465e-05	0.00552476					Vitvi04g01198	-1.29577	2.1349e-22	2.24536e-20	Vitvi02g00112	2.15502	9.65506e-16	9.95614e-14
Vitvi08g01735	1.89767	7.99196e-05	0.00552476					Vitvi18g02690	3.04402	2.17033e-22	2.27319e-20	Vitvi19g00470	-5.02624	9.77715e-16	1.00411e-13
Vitvi18g00221	-3.53539	8.48776e-05	0.00580963					Vitvi06g01693	-1.34689	2.27972e-22	2.37795e-20	Vitvi09g00578	-6.71672	1.05519e-15	1.07928e-13
Vitvi07g01607	1.09418	8.78873e-05	0.00599702					Vitvi02g00133	2.39098	2.59148e-22	2.69206e-20	Vitvi19g00068	-5.40817	1.12701e-15	1.14809e-13
Vitvi06g01226	1.2684	8.81606e-05	0.0059971					Vitvi17g00616	-1.81638	2.66253e-22	2.75458e-20	Vitvi01g01955	1.74064	1.13786e-15	1.15449e-13
Vitvi07g00349	-5.12173	8.89219e-05	0.00603027					Vitvi12g00574	-5.99081	2.68076e-22	2.76216e-20	Vitvi07g00054	-4.34859	1.17668e-15	1.18911e-13
Vitvi18g01617	-3.72791	9.21057e-05	0.00622702					Vitvi08g01838	3.20493	2.85628e-22	2.9311e-20	Vitvi04g02274	2.44488	1.19502e-15	1.20282e-13
Vitvi14g02869	-1.34178	9.33169e-05	0.00628082					Vitvi09g00329	1.43421	3.55796e-22	3.63643e-20	Vitvi04g00111	2.65687	1.2871e-15	1.29036e-13
Vitvi08g00656	-1.19718	9.40722e-05	0.00630198					Vitvi04g00665	1.50061	3.61833e-22	3.68328e-20	Vitvi18g00879	6.65852	1.34777e-15	1.34585e-13
Vitvi16g01022	-2.61409	9.5046e-05	0.00632874					Vitvi11g00660	-6.83068	3.94711e-22	4.0019e-20	Vitvi02g01348	3.40348	1.38051e-15	1.37312e-13
Vitvi10g00474	-2.15313	9.57194e-05	0.00635438					Vitvi16g02081	-6.56159	4.37713e-22	4.42021e-20	Vitvi08g00826	1.13988	1.39618e-15	1.38326e-13
Vitvi18g01933	-3.19756	9.679e-05	0.00635759					Vitvi01g00483	2.85921	4.59183e-22	4.61862e-20	Vitvi18g00882	-5.59914	1.40508e-15	1.38664e-13
Vitvi08g01546	-1.32365	9.67341e-05	0.00635759					Vitvi13g02105	1.03708	5.33605e-22	5.34596e-20	Vitvi04g00047	2.21312	1.42784e-15	1.40362e-13
Vitvi14g01651	1.29583	9.6225e-05	0.00635759					Vitvi10g00739	1.02513	5.64817e-22	5.63638e-20	Vitvi14g01683	2.20308	1.58969e-15	1.55666e-13
Vitvi07g00505	1.89296	9.78169e-05	0.00639627					Vitvi12g00232	-1.45835	5.88566e-22	5.8275e-20	Vitvi12g02681	1.35016	1.63283e-15	1.59274e-13
Vitvi13g00323	3.60162	9.84018e-05	0.00639757					Vitvi07g01921	1.63258	5.88084e-22	5.8275e-20	Vitvi14g01946	2.79498	1.65663e-15	1.60974e-13
Vitvi07g00125	2.18363	9.88108e-05	0.00640526					Vitvi03g01149	3.50451	6.08558e-22	6.00199e-20	Vitvi16g02081	-8.03875	1.67987e-15	1.62606e-13
Vitvi11g00357	-2.72607	0.000102021	0.00659399					Vitvi10g00580	-6.45171	6.83072e-22	6.71078e-20	Vitvi14g02493	7.22473	1.83238e-15	1.76692e-13
Vitvi16g01191	-1.27385	0.0001052	0.00677954					Vitvi10g01778	6.34787	8.40192e-22	8.22253e-20	Vitvi15g01663	1.07587	2.12407e-15	2.0404e-13
Vitvi19g02189	-2.4984	0.000109773	0.00700657					Vitvi03g01872	1.61142	1.1793e-21	1.14968e-19	Vitvi07g00250	-10.4041	2.30392e-15	2.20478e-13
Vitvi11g00247	-2.5363	0.000115063	0.00728731					Vitvi02g00689	1.4703	1.18761e-21	1.15334e-19	Vitvi17g00534	2.48393	2.3696e-15	2.25908e-13
Vitvi16g01360	-3.18505	0.000115941	0.00732188					Vitvi01g01058	1.44057	1.34671e-21	1.30287e-19	Vitvi12g02393	1.47792	2.86777e-15	2.72373e-13
Vitvi15g00062	1.92448	0.000118897	0.00748712					Vitvi11g00229	1.75603	1.55232e-21	1.49607e-19	Vitvi07g02861	2.50297	2.8878e-15	2.73248e-13
Vitvi04g01317	1.99759	0.000122315	0.00768042					Vitvi02g01313	1.33827	1.60237e-21	1.53846e-19	Vitvi05g00253	-10.658	2.90318e-15	2.73679e-13
Vitvi13g02516	-3.3802	0.00012502	0.00781888					Vitvi07g02860	2.6275	1.87132e-21	1.7899e-19	Vitvi13g02109	1.38402	3.27944e-15	3.06858e-13
Vitvi19g00082	3.61425	0.00012523	0.00781888					Vitvi18g00587	1.83266	1.94913e-21	1.85731e-19	Vitvi18g00639	1.44236	4.11485e-15	3.83607e-13
Vitvi13g01855	1.15429	0.000125974	0.00784312					Vitvi09g00607	3.14379	2.00407e-21	1.90251e-19	Vitvi18g00474	3.83584	4.21702e-15	3.91687e-13
Vitvi16g01154	-1.2584	0.000126608	0.00786041					Vitvi16g01018	2.31833	2.1085e-21	1.98677e-19	Vitvi09g01411	-8.6798	4.36546e-15	4.03989e-13
Vitvi16g00054	-5.1362	0.000129921	0.00799848					Vitvi10g01813	3.57237	2.10501e-21	1.98677e-19	Vitvi05g00648	2.65514	5.40929e-15	4.98761e-13
Vitvi05g01376	-4.28687	0.000133724	0.00820969					Vitvi01g00192	4.82883	2.52206e-21	2.36766e-19	Vitvi13g00122	6.49723	6.66457e-15	6.12268e-13
Vitvi14g02005	-1.25169	0.00013499	0.00826438					Vitvi14g00679	2.05268	2.74926e-21	2.57142e-19	Vitvi01g01492	1.40251	6.86474e-15	6.27566e-13
Vitvi19g00270	-1.60747	0.000135934	0.00829913					Vitvi18g02621	2.49701	2.8594e-21	2.6646e-19	Vitvi02g01784	6.29507	6.88077e-15	6.27566e-13
Vitvi08g01434	-2.55919	0.000138393	0.00840271					Vitvi18g01174	2.48317	2.90009e-21	2.69263e-19	Vitvi15g01582	3.4059	6.95562e-15	6.32111e-13
Vitvi08g00763	-2.22851	0.00014105	0.00854049					Vitvi01g01026	2.08432	3.07304e-21	2.84278e-19	Vitvi18g00769	-7.3602	7.43565e-15	6.73313e-13
Vitvi06g00109	-3.099	0.000148916	0.00896749					Vitvi12g00387	3.32016	3.13889e-21	2.89314e-19	Vitvi04g01360	-7.62276	7.69195e-15	6.94033e-13
Vitvi13g01123	-2.03386	0.000149375	0.00897065					Vitvi07g01930	2.32826	3.19892e-21	2.93779e-19	Vitvi18g00947	-10.3349	9.15691e-15	8.23274e-13
Vitvi17g00885	1.15306	0.000152966	0.00913653					Vitvi02g00386	2.71891	3.49228e-21	3.19562e-19	Vitvi08g00954	1.67752	1.02598e-14	9.19165e-13
Vitvi01g01569	-4.9611	0.000154379	0.00917121					Vitvi18g00216	2.1349	3.56936e-21	3.25441e-19	Vitvi18g02621	2.51916	1.08102e-14	9.65049e-13
Vitvi00g01326	-1.38455	0.000154351	0.00917121					Vitvi06g01723	3.55879	3.79094e-21	3.44405e-19	Vitvi03g00601	1.01861	1.10134e-14	9.79731e-13
Vitvi06g00379	1.68721	0.000159429	0.00939439					Vitvi06g00312	1.7314	3.92853e-21	3.5563e-19	Vitvi06g01339	1.89353	1.20008e-14	1.06382e-12
Vitvi02g00368	-4.06757	0.000163024	0.00955597					Vitvi03g01801	4.87264	4.36742e-21	3.93954e-19	Vitvi01g00906	1.43578	1.29893e-14	1.14742e-12
Vitvi05g00647	-3.25157	0.000168242	0.00975153					Vitvi02g00220	3.13641	4.8261e-21	4.33785e-19	Vitvi17g00018	1.35827	1.30561e-14	1.1493e-12
Vitvi04g00506	-2.22618	0.000168572	0.00975153					Vitvi08g00690	-1.01976	4.91778e-21	4.40463e-19	Vitvi12g00646	-4.41605	1.38986e-14	1.21922e-12
Vitvi00g02305	-1.15227	0.00016769	0.00975153					Vitvi16g00571	2.46346	5.18303e-21	4.62585e-19	Vitvi12g00376	-6.50773	1.40015e-14	1.224e-12
Vitvi07g02158	1.48644	0.000167624	0.00975153					Vitvi07g01363	-5.95268	5.8373e-21	5.19151e-19	Vitvi10g00666	-11.94	1.46059e-14	1.27243e-12
Vitvi14g01354	2.60371	0.000170012	0.00980907					Vitvi15g01570	1.72527	5.86429e-21	5.19728e-19	Vitvi18g02754	2.28517	1.46714e-14	1.27374e-12
Vitvi03g00194	1.24405	0.000175773	0.0100625					Vitvi11g00270	2.09515	6.02221e-21	5.31864e-19	Vitvi12g00167	2.36189	1.51711e-14	1.31261e-12
Vitvi09g01921	-2.69809	0.000178096	0.0101424					Vitvi08g02225	2.99387	6.42843e-21	5.65768e-19	Vitvi04g01191	1.16193	1.66622e-14	1.4367e-12
Vitvi04g00508	-2.64546	0.000178551	0.0101424					Vitvi05g00394	-6.81526	6.79852e-21	5.9627e-19	Vitvi14g00380	1.40966	1.81275e-14	1.55773e-12
Vitvi03g01559	-2.81221	0.000181728	0.0102963					Vitvi15g00959	2.27986	6.98508e-21	6.1052e-19	Vitvi06g00985	-8.483	1.87026e-14	1.6017e-12
Vitvi11g00788	1.54028	0.000187064	0.0104908					Vitvi07g02231	3.04871	7.06763e-21	6.15612e-19	Vitvi13g01537	2.73695	2.18884e-14	1.8682e-12
Vitvi18g00385	-3.72405	0.000189998	0.0105746					Vitvi09g01471	1.98414	7.42558e-21	6.44576e-19	Vitvi11g00720	3.53536	2.23248e-14	1.89904e-12
Vitvi09g00328	1.29153	0.000193718	0.0107545					Vitvi07g01856	-6.63352	8.03656e-21	6.92866e-19	Vitvi02g00719	3.19231	2.39231e-14	2.02816e-12
Vitvi12g00772	-2.45804	0.000195361	0.0108185					Vitvi17g00963	2.9761	9.39951e-21	8.07625e-19	Vitvi12g02532	-10.8157	2.74855e-14	2.31464e-12
Vitvi07g00428	-3.00833	0.000197761	0.0109079					Vitvi03g00666	-3.97363	9.54966e-21	8.17754e-19	Vitvi05g00394	-10.1841	2.86589e-14	2.39747e-12
Vitvi13g01611	-1.22679	0.000198155	0.0109079					Vitvi16g01321	-6.04399	1.06111e-20	9.05584e-19	Vitvi02g00390	1.3659	2.86062e-14	2.39747e-12
Vitvi18g00051	1.79307	0.00019846	0.0109079					Vitvi07g00450	2.08236	1.09904e-20	9.34808e-19	Vitvi01g00552	1.2588	2.92924e-14	2.44239e-12
Vitvi16g01342	1.52485	0.000199873	0.0109582					Vitvi07g00061	2.71068	1.47044e-20	1.24653e-18	Vitvi14g00321	-2.04675	3.28637e-14	2.73115e-12
Vitvi15g00931	-1.24911	0.000200429	0.0109614					Vitvi07g00421	1.86264	1.49012e-20	1.259e-18	Vitvi14g01354	3.83037	3.39132e-14	2.80913e-12
Vitvi07g01792	-3.60365	0.000201516	0.0109665					Vitvi13g00507	1.94529	1.55055e-20	1.30571e-18	Vitvi16g02085	1.47323	3.61316e-14	2.9831e-12
Vitvi06g00594	-2.57663	0.000202483	0.0109919					Vitvi07g02144	3.02145	1.65174e-20	1.38631e-18	Vitvi07g02128	-8.99087	3.74426e-14	3.06577e-12
Vitvi18g01055	-3.79406	0.000203599	0.0110254					Vitvi06g01690	1.7119	1.77325e-20	1.48339e-18	Vitvi01g00859	1.38528	3.74969e-14	3.06577e-12
Vitvi16g01046	-4.0227	0.000205868	0.0111209					Vitvi18g00591	1.45902	2.02694e-20	1.69003e-18	Vitvi09g01641	1.45665	4.14174e-14	3.37538e-12
Vitvi04g02160	1.07516	0.000208807	0.0112521					Vitvi01g00859	1.58202	2.40189e-20	1.99609e-18	Vitvi13g01937	2.60213	4.20024e-14	3.41206e-12
Vitvi18g02399	-1.36844	0.000210363	0.0113083					Vitvi12g00376	-5.34044	2.41866e-20	1.99693e-18	Vitvi12g02686	1.40127	4.38181e-14	3.53681e-12
Vitvi01g00344	1.99963	0.000211967	0.0113668					Vitvi18g00446	1.18056	2.41783e-20	1.99693e-18	Vitvi09g00607	2.84461	4.73327e-14	3.79623e-12
Vitvi17g00196	-1.18958	0.000213545	0.011396					Vitvi18g02369	2.99866	2.61435e-20	2.15149e-18	Vitvi11g00658	1.15105	5.11724e-14	4.0912e-12
Vitvi05g01656	-1.17489	0.000213193	0.011396					Vitvi19g00150	2.71927	2.82035e-20	2.31351e-18	Vitvi07g00035	1.24669	5.202e-14	4.14585e-12
Vitvi17g01429	-3.95261	0.000219503	0.0116294					Vitvi08g01642	2.84665	2.94509e-20	2.40804e-18	Vitvi05g01772	-7.80602	6.42039e-14	5.08479e-12
Vitvi09g00155	-3.01835	0.000223127	0.0117649					Vitvi10g00451	3.9368	3.05393e-20	2.489e-18	Vitvi05g00457	2.26708	7.15827e-14	5.65145e-12
Vitvi13g01056	1.00003	0.000226978	0.0118891					Vitvi14g01405	-1.61102	3.09269e-20	2.51251e-18	Vitvi16g01345	2.43927	7.2677e-14	5.71997e-12
Vitvi06g01821	1.53432	0.000227102	0.0118891					Vitvi07g02074	1.78494	3.13925e-20	2.54219e-18	Vitvi12g00209	2.77938	7.68524e-14	6.02981e-12
Vitvi11g01408	-3.21876	0.00022988	0.0119161					Vitvi16g02085	1.79312	3.17875e-20	2.56598e-18	Vitvi14g02006	-4.96071	7.9053e-14	6.18327e-12
Vitvi16g01501	-2.25092	0.000230321	0.0119161					Vitvi08g01116	-5.57444	3.40014e-20	2.73598e-18	Vitvi16g00571	2.49132	8.05224e-14	6.25944e-12
Vitvi09g01272	1.01606	0.000235169	0.0120258					Vitvi18g00899	-1.94845	3.43795e-20	2.75765e-18	Vitvi13g02516	-7.75028	8.20559e-14	6.35908e-12
Vitvi05g00385	1.89139	0.000236933	0.0120845					Vitvi04g01700	1.85934	3.52113e-20	2.8029e-18	Vitvi15g01034	4.81461	8.39631e-14	6.48698e-12
Vitvi17g00636	-4.27591	0.00024441	0.012355					Vitvi09g01273	2.45152	3.51533e-20	2.8029e-18	Vitvi19g00062	1.28847	8.50914e-14	6.55411e-12
Vitvi01g00728	-2.66285	0.00024527	0.0123702					Vitvi07g02861	2.67434	3.52754e-20	2.8029e-18	Vitvi08g01805	2.99188	8.64578e-14	6.63912e-12
Vitvi13g01538	-3.33016	0.000247488	0.0124251					Vitvi10g01123	1.89108	3.85717e-20	3.05524e-18	Vitvi15g00875	-7.04578	9.13033e-14	6.96884e-12
Vitvi14g01841	1.11185	0.000248681	0.0124566					Vitvi16g01198	-6.30468	4.06276e-20	3.1981e-18	Vitvi08g01655	2.02379	9.31664e-14	7.06833e-12
Vitvi06g01126	1.24408	0.000254237	0.0126487					Vitvi09g00108	-2.62886	4.05089e-20	3.1981e-18	Vitvi07g02860	2.5369	9.4361e-14	7.13754e-12
Vitvi10g00063	-1.41912	0.000257565	0.0127854					Vitvi01g02296	2.059	5.75575e-20	4.51675e-18	Vitvi06g00266	4.46045	9.93446e-14	7.49207e-12
Vitvi01g02013	1.50938	0.000259164	0.012818					Vitvi17g00753	3.04309	5.90773e-20	4.62171e-18	Vitvi07g00031	1.27663	1.13988e-13	8.56355e-12
Vitvi18g02834	1.86407	0.000259384	0.012818					Vitvi01g00867	3.07116	6.30352e-20	4.91616e-18	Vitvi07g02667	2.73329	1.1423e-13	8.56355e-12
Vitvi18g00216	1.21667	0.000261567	0.012897					Vitvi04g00871	1.57313	6.78202e-20	5.27313e-18	Vitvi12g02758	4.46554	1.19938e-13	8.9648e-12
Vitvi18g02920	-1.53718	0.000264393	0.0129782					Vitvi17g00016	1.46181	7.45783e-20	5.78085e-18	Vitvi12g02470	2.72702	1.21618e-13	9.06356e-12
Vitvi05g00527	1.37705	0.000268346	0.0130849					Vitvi04g02274	2.14535	7.51465e-20	5.80713e-18	Vitvi06g00096	1.34041	1.27798e-13	9.49615e-12
Vitvi08g01337	-1.37111	0.000271523	0.0131525					Vitvi09g01411	-6.76526	7.8222e-20	6.02642e-18	Vitvi07g00404	2.87642	1.41571e-13	1.04887e-11
Vitvi19g02230	-1.27257	0.000271492	0.0131525					Vitvi16g00957	2.85305	7.98909e-20	6.13635e-18	Vitvi05g00966	1.69056	1.50866e-13	1.11447e-11
Vitvi08g02343	-4.52373	0.000276428	0.0132734					Vitvi05g00386	3.84165	8.05912e-20	6.17143e-18	Vitvi17g01427	-8.27931	1.62562e-13	1.19043e-11
Vitvi06g01152	-8.41929	0.000285218	0.0136065					Vitvi19g01791	-5.87201	8.1556e-20	6.2265e-18	Vitvi07g00114	2.40174	1.74159e-13	1.27166e-11
Vitvi14g02006	-2.80602	0.000284991	0.0136065					Vitvi06g00108	1.95305	8.47955e-20	6.45439e-18	Vitvi01g00372	-2.49851	1.76274e-13	1.2834e-11
Vitvi13g00342	1.51906	0.00028437	0.0136065					Vitvi01g00381	3.22203	1.04553e-19	7.93446e-18	Vitvi16g01273	2.22105	1.84653e-13	1.34054e-11
Vitvi15g01549	1.09741	0.000289505	0.0137812					Vitvi05g01254	-1.80597	1.07881e-19	8.16258e-18	Vitvi07g00013	-5.13295	2.00576e-13	1.45197e-11
Vitvi09g01233	-1.10579	0.000290884	0.013817					Vitvi09g00427	3.29879	1.21096e-19	9.13515e-18	Vitvi01g00675	-1.28908	2.0178e-13	1.45651e-11
Vitvi09g00462	-1.86307	0.000295755	0.0139283					Vitvi07g00314	2.31156	1.22961e-19	9.24837e-18	Vitvi09g00155	-4.05223	2.08656e-13	1.50185e-11
Vitvi03g01185	1.6025	0.00029535	0.0139283					Vitvi03g00845	-1.28445	1.25647e-19	9.42238e-18	Vitvi10g00599	-3.72383	2.13758e-13	1.5342e-11
Vitvi08g00901	-2.1519	0.000298522	0.0139395					Vitvi14g01318	-4.21081	1.30742e-19	9.77558e-18	Vitvi19g00728	1.08605	2.21763e-13	1.58714e-11
Vitvi07g01856	-3.41375	0.000299552	0.0139483					Vitvi15g00399	-11.2014	1.40278e-19	1.04577e-17	Vitvi18g00385	-5.93072	2.22585e-13	1.58853e-11
Vitvi08g02251	-1.81858	0.000301599	0.0139825					Vitvi01g00449	2.39782	1.44552e-19	1.07448e-17	Vitvi08g02301	-1.0862	2.36966e-13	1.6864e-11
Vitvi03g01561	-2.6499	0.000307159	0.0141627					Vitvi19g00068	-5.25392	1.46402e-19	1.08505e-17	Vitvi11g00364	-2.68245	2.47206e-13	1.75433e-11
Vitvi12g00641	-2.43434	0.000309594	0.0141882					Vitvi18g01928	-6.58882	1.53158e-19	1.13181e-17	Vitvi15g00298	4.07722	2.55605e-13	1.80885e-11
Vitvi07g00301	-1.28915	0.000309187	0.0141882					Vitvi05g01856	-5.79217	1.58134e-19	1.16518e-17	Vitvi01g00867	3.50177	2.72298e-13	1.9216e-11
Vitvi06g01986	-4.12564	0.000311984	0.0142658					Vitvi03g00650	2.32408	1.65721e-19	1.21754e-17	Vitvi01g00617	1.93858	2.89117e-13	2.03461e-11
Vitvi16g00055	-4.65641	0.00031572	0.014356					Vitvi16g01861	1.06321	1.67924e-19	1.23017e-17	Vitvi11g01445	1.96748	3.10915e-13	2.18193e-11
Vitvi08g00764	-3.5521	0.00031579	0.014356					Vitvi19g00549	1.13276	1.6906e-19	1.23492e-17	Vitvi18g02542	-10.0685	3.21263e-13	2.24831e-11
Vitvi16g00655	-2.90527	0.000315909	0.014356					Vitvi15g01628	-5.0108	1.76074e-19	1.28245e-17	Vitvi17g00778	2.45812	3.46994e-13	2.42167e-11
Vitvi05g00524	-1.44307	0.000317852	0.0144145					Vitvi19g00700	2.81169	1.90462e-19	1.38328e-17	Vitvi06g01467	-1.4613	3.5538e-13	2.47337e-11
Vitvi14g02990	-1.20202	0.000318956	0.014427					Vitvi09g00436	-3.52615	2.20487e-19	1.59677e-17	Vitvi04g00665	1.42651	3.76211e-13	2.61115e-11
Vitvi15g00915	-1.01729	0.000320183	0.014427					Vitvi04g00031	2.78344	2.40594e-19	1.73742e-17	Vitvi04g01149	1.53464	3.97205e-13	2.73433e-11
Vitvi10g01860	1.52192	0.00032007	0.014427					Vitvi11g00611	1.91398	2.76291e-19	1.98953e-17	Vitvi08g02261	3.09505	3.9693e-13	2.73433e-11
Vitvi07g01793	1.0891	0.000325714	0.0146206					Vitvi06g00668	3.58095	2.83913e-19	2.03862e-17	Vitvi14g00142	2.74484	4.07723e-13	2.79911e-11
Vitvi07g01150	-2.32564	0.000328117	0.0146986					Vitvi19g01875	-2.64058	2.87982e-19	2.062e-17	Vitvi01g00457	1.31009	4.19043e-13	2.86903e-11
Vitvi02g01352	1.64247	0.000334016	0.0148721					Vitvi07g01794	-1.49388	3.37474e-19	2.40599e-17	Vitvi18g02369	2.99614	4.42632e-13	3.02234e-11
Vitvi11g00083	1.32517	0.000339303	0.0149865					Vitvi16g02066	3.65741	3.37923e-19	2.40599e-17	Vitvi07g00470	-5.40479	4.54335e-13	3.09389e-11
Vitvi14g01318	-3.27854	0.000344191	0.0151536					Vitvi05g00430	3.85925	3.6102e-19	2.55812e-17	Vitvi15g00959	2.57624	5.10159e-13	3.46469e-11
Vitvi17g01370	1.49396	0.000344461	0.0151536					Vitvi12g02758	5.39471	3.61307e-19	2.55812e-17	Vitvi18g02450	-4.91869	5.11676e-13	3.46568e-11
Vitvi13g01317	1.05241	0.000349495	0.0153139					Vitvi17g00646	1.01824	3.65472e-19	2.58039e-17	Vitvi03g01204	1.41898	5.18451e-13	3.50218e-11
Vitvi10g01790	-1.86198	0.00035921	0.0156462					Vitvi14g00380	1.90138	3.89279e-19	2.73326e-17	Vitvi04g01507	-5.44667	5.91449e-13	3.98463e-11
Vitvi09g00558	-2.02888	0.000366619	0.0158127					Vitvi04g00552	3.49513	3.89132e-19	2.73326e-17	Vitvi04g01540	2.67795	6.11582e-13	4.10931e-11
Vitvi07g01737	-1.71392	0.000366276	0.0158127					Vitvi04g01088	-7.02507	3.9585e-19	2.77172e-17	Vitvi13g00974	2.73759	6.26973e-13	4.20155e-11
Vitvi03g00785	1.01085	0.000364932	0.0158127					Vitvi11g00012	2.71713	4.05822e-19	2.83371e-17	Vitvi01g00427	-3.81487	6.81478e-13	4.54271e-11
Vitvi19g02024	2.44514	0.000366322	0.0158127					Vitvi10g00666	-7.39567	4.29553e-19	2.98298e-17	Vitvi03g01479	4.1727	6.8554e-13	4.55776e-11
Vitvi08g01116	-3.62708	0.000367643	0.0158259					Vitvi13g00157	2.07101	4.29206e-19	2.98298e-17	Vitvi13g02026	1.86749	6.88768e-13	4.5672e-11
Vitvi01g01801	-2.14461	0.00036917	0.0158311					Vitvi05g00966	1.85754	5.12356e-19	3.54828e-17	Vitvi07g01164	1.89898	6.95914e-13	4.6025e-11
Vitvi07g02650	-6.21649	0.000373888	0.0158719					Vitvi01g01932	2.12318	5.31182e-19	3.66863e-17	Vitvi07g00354	-11.1925	7.08071e-13	4.67068e-11
Vitvi07g01930	1.15941	0.000374473	0.0158719					Vitvi12g02316	1.63739	5.53181e-19	3.81018e-17	Vitvi01g02031	5.52596	7.26057e-13	4.77685e-11
Vitvi04g00480	1.18457	0.000373401	0.0158719					Vitvi01g01754	1.50925	5.60836e-19	3.85244e-17	Vitvi10g02300	2.38846	7.91977e-13	5.19701e-11
Vitvi18g02750	-3.57473	0.000383171	0.0161474					Vitvi15g00997	2.85503	5.77844e-19	3.95854e-17	Vitvi04g01088	-9.19568	8.02041e-13	5.23585e-11
Vitvi04g02200	-3.19994	0.00038303	0.0161474					Vitvi07g01542	2.26069	5.8791e-19	4.01664e-17	Vitvi18g03101	10.3948	8.67962e-13	5.63707e-11
Vitvi17g00854	-2.23657	0.000384385	0.0161676					Vitvi10g02258	-6.22513	6.3756e-19	4.34415e-17	Vitvi05g00430	2.93812	8.88196e-13	5.75369e-11
Vitvi18g02846	-1.45177	0.000386566	0.0162284					Vitvi04g00147	1.10681	6.53556e-19	4.4412e-17	Vitvi10g01015	-3.43333	9.70028e-13	6.26772e-11
Vitvi15g01171	-2.76291	0.000388786	0.0162597					Vitvi04g01564	2.28626	6.57023e-19	4.45283e-17	Vitvi16g01198	-9.36625	1.07354e-12	6.91884e-11
Vitvi05g01683	-1.38873	0.000388539	0.0162597					Vitvi03g00334	2.27972	6.8196e-19	4.60951e-17	Vitvi06g00089	1.49896	1.12015e-12	7.2009e-11
Vitvi14g02958	-3.00094	0.000390866	0.0163157					Vitvi12g02006	1.09364	6.91843e-19	4.66387e-17	Vitvi01g01709	-10.1445	1.21695e-12	7.8033e-11
Vitvi08g00243	-2.14532	0.000391967	0.0163307					Vitvi06g01935	4.46366	7.15306e-19	4.80925e-17	Vitvi11g00461	-1.0377	1.23071e-12	7.87155e-11
Vitvi05g01772	-4.26024	0.000397477	0.0165103					Vitvi08g01787	2.56969	7.74611e-19	5.1942e-17	Vitvi08g01970	3.8325	1.23719e-12	7.89304e-11
Vitvi18g01528	-1.70529	0.000397776	0.0165103					Vitvi07g01607	2.40407	9.14156e-19	6.11375e-17	Vitvi05g01276	1.62034	1.24868e-12	7.94624e-11
Vitvi11g00261	-1.74259	0.000402656	0.0166815					Vitvi09g01705	1.48404	9.57977e-19	6.38996e-17	Vitvi15g01504	1.38618	1.32507e-12	8.41123e-11
Vitvi12g00498	-3.77905	0.000405642	0.0167181					Vitvi19g00623	2.37127	9.64081e-19	6.41379e-17	Vitvi19g01865	-5.78499	1.35419e-12	8.57447e-11
Vitvi18g01205	1.14055	0.000405817	0.0167181					Vitvi13g01998	3.76659	1.01003e-18	6.70192e-17	Vitvi10g01433	1.47537	1.39232e-12	8.79391e-11
Vitvi02g00052	1.63024	0.000408102	0.0167497					Vitvi18g00177	2.3352	1.09904e-18	7.27349e-17	Vitvi14g01240	2.9099	1.41711e-12	8.92812e-11
Vitvi11g01476	-2.46423	0.000409163	0.016762					Vitvi03g01196	2.02907	1.19828e-18	7.86863e-17	Vitvi17g00644	-10.0178	1.46265e-12	9.19214e-11
Vitvi08g01349	-1.34097	0.000414754	0.0169281					Vitvi06g01725	1.22268	1.317e-18	8.62587e-17	Vitvi10g02101	1.50661	1.47542e-12	9.24938e-11
Vitvi12g00646	-3.24921	0.000420182	0.0170889					Vitvi08g01655	2.47174	1.40107e-18	9.15279e-17	Vitvi01g01350	1.76377	1.5226e-12	9.52155e-11
Vitvi12g00376	-3.44721	0.000428821	0.0173099					Vitvi00g00794	3.44566	1.41691e-18	9.2325e-17	Vitvi01g01793	1.6328	1.56706e-12	9.75126e-11
Vitvi03g00079	-2.08917	0.000435252	0.0175374					Vitvi17g00178	3.68515	1.45492e-18	9.45584e-17	Vitvi12g02409	2.9187	1.56484e-12	9.75126e-11
Vitvi18g01320	-3.77162	0.000438907	0.0176524					Vitvi19g01733	-1.09248	1.56511e-18	1.0146e-16	Vitvi02g00165	5.10712	1.72842e-12	1.07289e-10
Vitvi14g02929	1.07831	0.000443232	0.0177577					Vitvi04g00512	4.02735	1.66819e-18	1.07867e-16	Vitvi17g00454	2.8759	1.7438e-12	1.07715e-10
Vitvi03g00630	-1.59584	0.000447348	0.0178292					Vitvi01g00346	1.875	1.80456e-18	1.16387e-16	Vitvi10g00567	5.36404	1.74244e-12	1.07715e-10
Vitvi14g00146	1.72958	0.000453024	0.0179904					Vitvi01g00934	4.73839	1.88042e-18	1.20972e-16	Vitvi05g02085	1.73838	1.87352e-12	1.15445e-10
Vitvi18g02997	-2.91381	0.000453912	0.0179932					Vitvi05g00256	2.98849	1.90097e-18	1.21984e-16	Vitvi18g02602	-8.00518	1.8998e-12	1.1678e-10
Vitvi09g01462	1.1083	0.000465491	0.0184191					Vitvi12g02532	-7.16048	2.00827e-18	1.28544e-16	Vitvi03g01196	1.91446	2.17651e-12	1.33464e-10
Vitvi14g00423	-3.40678	0.000469946	0.0185289					Vitvi05g01833	2.96518	2.28578e-18	1.45939e-16	Vitvi06g00605	3.78074	2.22603e-12	1.36171e-10
Vitvi12g01598	-1.71623	0.00047067	0.0185289					Vitvi01g00224	2.85848	2.43327e-18	1.54576e-16	Vitvi18g00881	1.39149	2.31233e-12	1.41108e-10
Vitvi03g00593	1.12133	0.000474257	0.0185659					Vitvi14g01991	1.73928	2.51653e-18	1.59466e-16	Vitvi17g01368	2.12531	2.35588e-12	1.43419e-10
Vitvi04g00309	-3.97893	0.000480726	0.0186914					Vitvi17g00256	1.98277	2.56488e-18	1.62125e-16	Vitvi11g00574	2.11361	2.53838e-12	1.54158e-10
Vitvi04g00086	-3.44503	0.000480185	0.0186914					Vitvi11g01445	2.15415	2.69561e-18	1.69964e-16	Vitvi14g00126	1.21827	2.61538e-12	1.58453e-10
Vitvi09g01918	-3.41962	0.000482281	0.0187139					Vitvi19g00445	2.41516	2.70268e-18	1.69987e-16	Vitvi10g00953	-2.48308	2.71842e-12	1.64302e-10
Vitvi08g00973	-3.30513	0.00048395	0.0187456					Vitvi06g01187	1.38896	2.91576e-18	1.82935e-16	Vitvi05g01856	-8.32856	2.7745e-12	1.67291e-10
Vitvi18g00525	-2.13467	0.000485572	0.0187507					Vitvi07g01162	-1.92573	2.95227e-18	1.84769e-16	Vitvi10g01121	4.31514	2.89106e-12	1.73904e-10
Vitvi08g01300	-2.41931	0.000487764	0.0187615					Vitvi12g00646	-4.43131	3.13087e-18	1.95463e-16	Vitvi07g00636	-1.14097	3.10454e-12	1.86302e-10
Vitvi10g01756	-1.79336	0.00048719	0.0187615					Vitvi12g00469	-4.75617	3.15054e-18	1.96209e-16	Vitvi09g01736	1.75423	3.14765e-12	1.88441e-10
Vitvi00g02243	1.00259	0.000489986	0.0188141					Vitvi06g00096	1.73663	3.19492e-18	1.98484e-16	Vitvi06g01690	1.8834	3.25412e-12	1.94355e-10
Vitvi06g00741	-1.1466	0.000493453	0.0188814					Vitvi19g02077	-6.32605	3.22138e-18	1.99639e-16	Vitvi08g01838	2.57144	3.34842e-12	1.99515e-10
Vitvi06g01207	-3.72277	0.000495	0.0188853					Vitvi09g00578	-5.51863	3.38032e-18	2.08978e-16	Vitvi02g00538	1.71203	3.41463e-12	2.02981e-10
Vitvi13g02422	-3.65416	0.000498406	0.0189068					Vitvi12g02326	1.43263	3.51958e-18	2.17058e-16	Vitvi07g00431	2.14069	3.5145e-12	2.08428e-10
Vitvi08g02035	-2.61267	0.000497498	0.0189068					Vitvi05g00368	1.16296	3.53826e-18	2.1768e-16	Vitvi07g01609	1.04341	3.63185e-12	2.14883e-10
Vitvi04g00111	1.16131	0.000497847	0.0189068					Vitvi11g00786	1.50218	3.55017e-18	2.17884e-16	Vitvi12g02272	5.81862	3.71596e-12	2.19346e-10
Vitvi06g01165	-1.2255	0.000505245	0.0191333					Vitvi18g01315	1.46354	3.58707e-18	2.19617e-16	Vitvi08g02138	3.3126	3.79491e-12	2.23484e-10
Vitvi15g00916	1.65935	0.000510603	0.0193031					Vitvi17g00477	-1.07462	3.70733e-18	2.26116e-16	Vitvi03g00384	2.35259	3.85404e-12	2.26438e-10
Vitvi01g01709	-3.562	0.000511635	0.0193089					Vitvi02g01365	2.5214	3.71105e-18	2.26116e-16	Vitvi08g01818	-1.60492	3.9032e-12	2.28795e-10
Vitvi05g00377	-2.2178	0.000518412	0.0194316					Vitvi05g00107	3.70197	3.74853e-18	2.27851e-16	Vitvi10g01616	5.54971	3.92431e-12	2.295e-10
Vitvi14g01485	-1.33402	0.000521755	0.0194944					Vitvi05g01471	1.84048	3.7852e-18	2.2953e-16	Vitvi18g02683	6.16846	4.06622e-12	2.37249e-10
Vitvi05g00253	-4.96501	0.000529474	0.0196827					Vitvi09g00155	-4.0244	3.82935e-18	2.31653e-16	Vitvi13g00069	-1.0514	4.09559e-12	2.38412e-10
Vitvi09g00607	1.74652	0.000529575	0.0196827					Vitvi11g00080	1.9725	4.01354e-18	2.42217e-16	Vitvi05g00387	2.56504	4.26002e-12	2.47414e-10
Vitvi05g00676	-2.24843	0.000537133	0.0199148					Vitvi10g02212	1.33352	4.10564e-18	2.46802e-16	Vitvi02g00260	-1.70379	4.50271e-12	2.60909e-10
Vitvi10g00459	1.06597	0.000537626	0.0199148					Vitvi17g00540	2.202	4.10899e-18	2.46802e-16	Vitvi17g00541	-2.59501	4.56462e-12	2.63892e-10
Vitvi16g01482	-3.99999	0.000541193	0.0200132					Vitvi01g01709	-7.68232	4.19881e-18	2.51601e-16	Vitvi01g00013	-8.64817	4.58282e-12	2.64339e-10
Vitvi18g00882	-3.4172	0.000548901	0.020163					Vitvi07g00054	-2.47285	4.26026e-18	2.54681e-16	Vitvi05g00018	2.68314	4.64859e-12	2.67521e-10
Vitvi05g00823	-1.01363	0.000548848	0.020163					Vitvi01g01482	2.03806	4.31504e-18	2.57349e-16	Vitvi08g01376	1.14228	4.73005e-12	2.71591e-10
Vitvi07g00594	-2.29898	0.000552122	0.0201804					Vitvi10g02302	2.43939	4.40461e-18	2.62075e-16	Vitvi10g00831	-5.33574	4.82702e-12	2.7653e-10
Vitvi04g02206	-2.20232	0.000550477	0.0201804					Vitvi16g00479	2.47157	4.64271e-18	2.75594e-16	Vitvi01g00509	2.19357	4.86724e-12	2.78204e-10
Vitvi10g01852	1.79986	0.000551385	0.0201804					Vitvi10g00204	2.50902	5.08158e-18	3.00941e-16	Vitvi14g03080	-6.60018	4.90029e-12	2.7946e-10
Vitvi06g00007	-5.0691	0.000553145	0.0201843					Vitvi14g00346	1.53737	5.13754e-18	3.03546e-16	Vitvi01g00728	-6.18876	5.03196e-12	2.8568e-10
[truncated: 5,109 more rows]

## Sheet: Table S4
Table S4. DEGs at four periods of CPPU-promoted fruit set (TS).
[truncated: 3,450 more rows]

## Sheet: Table S5
Table S5. Numbers of DEGs in 66 significantly enriched MapMan functional subcategories. BIN, primary functional subcategory; subBIN, functional subcategory.
[truncated: 68 more rows]

[truncated: 2 more sheets: Table S6, Table S7]
